# Supplementary material for: Micropathogen Community Analysis in Hyalomma rufipes via High-Throughput Sequencing of Small RNAs
Source: Front Cell Infect Microbiol. 2017 Aug 15;7:374. doi: 10.3389/fcimb.2017.00374 (PMC5559533; doi:10.3389/fcimb.2017.00374)
Supplement: Supplementary Data Sheet S1 — We removed some of the contaminant reads from the sequencing results to obtain the final clean reads. The clean read data were assembled using the SOAP de novo short sequence assembly software. [file DataSheet1.XLS]

## Sheet: 上传的序列
>Contig1_201_684_-
ATGCCGCAAGCATTTCGTCCTTCCGATTCATGGGGACGCCATATACTTGAGTTTCGCGGGTTTAAAAGCGTCGTATTTTCGCAAATGAAACACGCTAGAAAACTTCACTATGTCTCACCAGATAAATCATCGGTACCACGCGCCACTGCGACGTTCGTCAACCCCAAGATCGTCGAAATCGATGAGAAAATGGAGGTGAATGTGGTGTTAATGGGTCGGTCCGTTCCCTTGTCATTGCTGCAGCACACGGGCCCCTTGACTACTGTGGAGGAAGTCCAAGCTCTCCTCAAGCGCGTGGATGGAATCAGAATATGCAGTGGTGGACCCAGTCTTCTCGAGTTCCCGCTTGTTGAGCCTGAGAGTGCGTATACTGATACAGTCGAAACCCGCGATAACGAA…
>Contig2_15_553_+
AAATTGAAGACGAAATTGACGCGACTCACGCACGATGCTGTGCCTACAATTTTTCCGGACAGCCCTGACTACCTGTCGGATACTCACCAATCGAGAGAAGAACCAGGAATGAAGAAAAAACGAAGAGAAGATGAGCAACTTCAGAAAGCTATTGAGGAGTCCGTGCTGGCGCACAAGAAGGAGTTGGAAGAAAACAAGTTAACATGCCTGGACGACATAAATTCTCGCCTGCACCTGCTACAAGAAAAAAAGTATTGGTCAGTTGTGAATGCCGACGGCCATGTCATCTTTGCGCACATCGAGGCAAAAATAGAAGTTCCGAATCTTATTTCGTCCATAGTCATGTCATCGGATATGTCTGCGCGCGTCTTTGTGGGAGGTGCTCGCCTTACGTCAGAC…
>Contig3_1_274_-
GACCGCCAGACTGCAGGAGTTGTTCGTTCTGACCTTGTGGCCCTCCTGTATACGTTGGTGCTGTGTTGTGCTGGGCTGGAAGGCGGTTTTACTGATAATGAAACTACGAAGACTACCGTCGTGCATGCCTGGGGAATGAGCTTAACAACAGTTTGCGTACGGAATGTATTTCTGCACACGGCCTGCATTCTCGCTCTGGAAAGAGAGTCAGACGCTGCAAAAGCCGCCAAGGAGAGGATCAAGCAGCAACTGCTGTTCAGCAATTCCTTG
>Contig4_1_479_-
AGTGGAAGAACGAGACCATCCAAGCCCTGGCAACTGCTCACCGAGCAACACTTTTACAACATCATCAACTATTTCTTGTTACACCCCAGGCAGCTGTGTCTTTTTGAAGTCGGAGGCGCCCCCGTCAGCATCTCACTTTCTCCAGGTACATACTTGTTTTCTCTCTTTTGCTACATTGTGCTAATGTCTTATTACGCAGATCAAGCTATGGGAAGACATGGAGCATCTGAGCAGTCTTGGGGACCCGTCTGGCCGAGTTGTCACCAAGTTAACTGTACCGATTTCCCTGCAAGCAAGTCTGCTACCACTTCAAGTCCTGGTGGAGACAGCGAGCCAGATGCTTACGTCGGAAATATGACACAGCCCGTCAAGCGGAGAGCACAGGACAACACCGTAGAT…
>Contig5_134_316_+
CAACATATTTTGCAAAACAATAAAGAAAAAGCATCTGCTGGTACTAATGAGATTTGCTTGGACACTAGAATGATGTATGAGAAGCTAACAGCAAGACCAGAACTAGTAATTTTACGAGATGAAACAGTACAATGCACAAACAGAAACAATAACAGCATTGTTATCCTGCTATGGCAC
>Contig6_54_473_-
TTTCGATGCACCATCTGGGCAGGGCTGGTTCTCTACATTTCCACGCTGCATCTTGTTCGAGGCTACTGGCAGGTTACTCTCACCGAGCGGGCTAGCAGATATGCAACGTTCATATCGCCGTTGGGAACGTTTCGCCCACGCTTGATCTCGGAGCTACGCACGATCCCAGCGTGGATCTCACTGTTATATCGCTCTGGGGAAAGTCCCCAGACGCTTGGCAGAGAGTGCCAGGGCGCAAGGCCCCTATCCCCGGCCGTAGGCGCACGTGAAACGCGAGGACGCGGTGAGCGGAGCGGTGCGTGGGCTGGGGCCACCGTCGTAGCACAGTCATGCAAGCTCGCCGGGCGATGCCTTCCGCATGGAAGTCCGCTCGGCCGAACACAATGGGGCTCATTCAGG…
>Contig8_216_368_-
TCCTTTGCTGCCGCTCCGCCAGATGCGACCGAAGGATGCTTTTGTGTACAACCGCGTCCGGGTTACAATTACAGTTCTCGAAGCGTGCAGGGTTTTGACAACGAAGGTCGTTCAAATGAAAAGATGATGACAGGCCGAGATGAAAAA
>Contig9_139_456_+
CTGATGAAGGCATCCTTTACCGTCCGACGTCAGGAAGCACTGAGAGTGATACCCACATATATGCTACAAGAAGAATTGATTGCAGACAACGGATTGGAAGATGTTGGCCTATGCATGTCTAATTGTAGAGTTCAGTTTACGCACTTTCAGGGGCTAAGCCATGCACGGTTAGACAGAGCGTACATCCCGCTGGACCTTGTTATGTGCTGTGACGATTATACTGTTATACCGGTGTCTTTCAGCGATCACTGTATGATAAGCTTTACACTTGGTGCTAGGGAGAGGATGCCGAAATTTAACTGGTACCTGTGG
>Contig10_170_454_-
GCTGGTTACCAGACTGTGTGTGCCGATTTCCCAACAAACCAACCTGCTGCCACTACAAGTACTGATGGGAGCAGCGAGCGAGATGACTATCAAGGAGCTGCATACCGAGACGTCGTGAAGAGGAGGCCTCAAGATTCTACTGTAGATATGATTTATGAATTCTTGAAGCAGATATGTGTAGCTCCACCAAAGTCGAGTTTCAGAACTATAGAGTGGGTGAACGGACCGGTAGCATCATATAGTGTCACAGACCCAGAGTACAACTTTGCTGTCAGAAGG
>Contig11_1_340_-
CCACTTACGCGTATACGGCTTTCGTCGGAGCCGGCAACGGCGCGGAAAATAGCTTTTACGGCAAGCTGCAGCGAAGCATCGGCGCTCGACTCTGAACACCACGCTGCCCCGTACGTAGTTCTACGTCTTGACGTGATGAACTCTCTTCTCGGCGCTTTGCGTTGCAACGTCTGTCGGGGCTCGGTAACGATCGTCAGAGGAGGTAACGACTATGGACTTGCCGTCAAACTCGCAGTCCAGTGCAACACGTGCGGCGAGATCGCGAGTGAGTGGACTTCGCCTCGGGTGGACGGCGCAAAAACGTGCAATCCGTTCGAAGTGAACTTGCTTGCGGCA
>Contig12_1_440_-
TGCAGTTTTTTTGAAGTCAGGAACAGGCACCTCGAGGCGCTGGACAAATCTAGGCGTACCACGAGGAACTCCGGCAAAGTAGTGGGAGCAGGGAGCAGCAAAACGGATAAAAGGAGGCTTGAAACCGCCGGGGCTGTGTTGAATGCCGCAGGAGAGGATCTTCTTCGCAGCTACGGCCTCGAGCTCAGTGCAGCGTTTGTAAGGGACAGGAGCGACCGTGTGCACAAAATCACGCTAGACCGTGACGTGATTGTTGTTGAATCCAATTTGGCCCACGTGTTCCAAGGCAACAAAGCTCGAACTTTTTCAGACCTAACACCTGAGGACAAGCAGATAGTCAGTGACATTGTCGCTCTCCTCGATGACCACTACGTGAGCGACGCATTTTGGAAAATCAGA…
>Contig13_1_437_+
ATCGAGGATGTCCTTGCCTTGTGCAAGCGCGCTAACGCCAGGATGTCCCAGACAGACCAAATACGCCACGTTATTAAAGGCATAGACACCATCGCCTTCAATGCCCTCGCTACGCAAAACCCAGCAACAATTCAGGAGGTGATTGCCATTTGCCAGCGACTTGAGGAACTACAATCCCTCAGGCTCACCACAGATACTTCTGACATTCGCTTTCCATCGACCACCGACTTGCGTGCACTGATACGCGACATCGTTCGTGAGGAGCTTCACGCGCAATGCTCATCCTGTCCTACGACCGCCAGTGTCCCCCCTTCTTCGAATACTTTACGCGACGTCATTAAGCAAGAGATTGCATCCGCGTCGCATCCAACGTTCCCCGACAGTTCCTGCGCTCGCCAA…
>Contig14_163_434_-
AGTAAACACCCTACAAGGTTCACAGTATCTCTGCATGTGCGACGTTCGAACCACTTTGACCGCTCCAAAGACGTCAGAAGCAATCGGCCCGTTTCGGAGAAGACCTTGAACTTAGGGCTCAACAATGCGGGGCAAGACAGCGGGCAGCCGTTTGACGTGCACTGGCCACGTGCGGACGTTCCCTATTGTTTGCTCGGCGGCCACCGTGTCCAAAGGGGACGAGTACGCATACCGTTGTTGACCGGCGAAGGGCACCCCCCGCCACGC
>Contig15_16_357_+
TTCAGAAATTATTTAGAGCTGCCTATGAAGTTGCTGTGTCCATACGCGACTGGTACGAGGAAGGGGTACGACGCATTGACTTATATTCGAAACGCAACAGCAGATTCCTTTAAGAAGCATGACGAGACTCCCTTTACGACGTGTAACAGTAGCAAGGGAGACCAAGTGGAAGAACTAGTTCTGGAAAATTTCAATTGGAAGAAGGCGGAAGAAATGATTCCCAAACGAACAGCCACAGGATTAGATGGGGTCAGCATTACTGTAATAAATGAGCTCGGGAGAAACAGCAAAGAAAAGCGCAGCATTGATGTCCCTCAACCTTTCAGCGTAAACGAG
>Contig16_1_422_+
ACAGCCATTTTCAGAGAGCTGTTTCAACACTGTAGTGGAATCGTTATGCCGGCACATGTTATACACGATGTCCTACCCGACCCAGATGGTAGAAGAGTTAATCAGTTATTGGAACAACTTGGAGGAACAAGACGAACAAACGGACTGTGGGTGGTTACCTTGCACAGAAGTGGTAACATTGCTGCACCAGTGGAGCTTCCTGAGCAGATACAGAACCGCACAGAAGCCGTATATGCAGCCCAGATCATTAATAAAGACTACGGAAGCAGCCCAGACAGGCATGCACACGTTCTCCACATCTGCCCTTGGGTGTCAAACTATTGCAGATGCAAACCACTGCAAGGAGTCGCCATCAAGAGACGAACCAGACCGTCAAAGCACTGGCAGAACATTACCGTG…
>Contig17_1_281_-
GCTCTCCCCTCTCCTTATCCCACGCTCTCAGAGATTCTTACGGTCGAAATATCGGCGCGAATGCCGCAGGGCTGCTACGATACCATCTACCACGCTCATCCAGCCGAACCCCCGGTGACTGTCGTAAAGTGGGTTCCGGGAACAATACGTCTCTTCGCCTTTCCCGCATTCGGACCGTGCATTGTTGCGACTCAACCCTTCATTCCAGTCGGCGCGCCGAAAGTGGTCCCTGGCACCGCCGTGCAAGGGGAAAGGTGGTGGGTCTTGCGTAGAAAA
>Contig19_105_344_+
AAGCAAATAACACATGCATGCTCTCTCTATGAAATGCAAATGCGGTGGTACTGCAGTGCAAAACTGAAATGTCTACAGGAACTAGCAGATAGAACAAACATTTTACTATGTCATTACCGCTGTTTTAATAATATCCTTCAAAAAGATTGCTCGGCCATGTCCATAAACGAGAGACATAGCAATAAAACGTTGTCCATCAGCTACGTGAACACAAAGATGAAATTCGGGTCACAG
>Contig21_1_144_+
CGTGCAAATACTTGCGGAAGGCTTTACTCACTCGGAAAAGCGACGACGTACTCAAAGAAGCCAGCCTTTTCAGACAATATCACAGCTTCAATTATTATCTTGAAAAGTCAATCTTCTTTTATTTGTTCCAAAAATCTGATG
>Contig21_221_398_+
CTGAAGTTGGCGAACATCGCCTCTTTATATCTGCAATCAACGGCTGGAGCGACGCACCATGGCACCACCTCACCCAAAACTGAACAGAGAGGCGCCGCCTGCAGACTAGCACATACCCCAACCTACACACACTTTCGAAGATACACCTCTCTGAATATCGCGACGAGTGCCCGT
>Contig22_61_396_+
AGTTCCTGTGCCGCACGTGCGCGTGTGCTTAATGTGTGCGAACGTTTTCAGTTAGCACAAAAGGAAGGCCAGCCGCGAAGAACGTCAGTTCTCGAACGGAAGAGTCGACCCCGTCCGGCACATCTGGAAGTGGTTCGTCTGGCGAGTGCCCACCTTATCAGCATTGGACCACACAAACTTTTACCAGGTAGAATGTGCACGTGTGATGACGGTGCTGCGGGCTGCGTGACGTGTTCGACCTTCGACCTCGTCCCCTGGGACCTTCGGCGACTACAGCCATGGGCGGGTCAAGGACGTTTGTTCTGGACACCTCCCATCCTCTCCCTCTTC
>Contig23_1_391_+
AGGCTGCAAGGCCTTAACTGCAAGATCAAACACAGGAGAGGACTTGCCAACATTCCAGCAGATGCCCTCAGCAGAGCCCCCTTGAACTGTCCAGACAACCCAAGCCAGACTCTACCTGAAACTCTGTTCCCGATTACCGTTCAAGAGCCTGAGCAACACATTACGTTCGAGACAGTTGCCCCCTTGTCTGTGACAGACGATGTGACTCTCCTCAACGATATAGAGTGCCTGATTGAGGAGCAAGGTCGTGATCCACTGTTCGCCAAGCTGAAAACCGTCATGCAAGGTACAACGCTCCCACAGAACGACCCACAATCACGCCTAATTAAGGACTTGGCTGCTTCGACAGAACTAGAGTCTACTGGTTTGCTCGTTCAGCACAGAGGG
>Contig24_1_287_+
TGTCTGCGCACTCCTCATTCTTCCAACAATTTTCAGTGGGCTCGTCAACTACTTGCGACTGTGACGGCACTGTTGGAGGAGCTCATATGCAATGATCAGCAACATAAGCTTCATGGATGGCCCCTGGAAATTGTGAAGTTTATAAAATCCCAAGTGCAGCTCATCCTTAATAACGCAGCGCGCTACCCGCCAGACCTGTCAGTATTTGCAAGTCTCCTCTACACCATTTCGCCGCATGCACACAGATTCCTTATTGCCCTAGATGTGAACGAGATGGTGTCG
>Contig25_1_383_-
GTACGGTGGCGGTTGCAAGTTCGAGCACAGCGTCCTCATCCTCACGCTGTTCTCTTGGAAGTTTTCAATGAGTGCAAGTCTTGCTCTTGGATAAAGGTTGCCTCCTGCGTTGCCTACGGATGTACAAACAGGCTGAAGAAATGTCCACTTGTGTCACCTGGTAATGCCATTTGTCGGTCATGCAGAGCCTTAGTTGACACTTTGAGAATACATAATGACCGGCGGATTGCAAGAGCTCGACAGAGGCAACCACCTAAGCACATCAGGATCTCTGTACTGCCTGATCAGAAGGAGAAGCTGGACGCTCTGCGGAAAGCGAAGTCTGCATTGCAACGATCACGCGCACGACTGATGAAGCGCAACCAACTGCTTGCGAGGCAG
>Contig26_31_383_-
GGCGTCACGAGCGAGGTTGGGCGCGAGGTACACTGTCACCACAAAGACTCCGTCTCCGGTGTAGGCAAGGGTGTACAAGTCTTTGTACGGAGACATGTCTCGAACGGGCGAGGTGGCAACGGCATGCGATATGAGGTTCCCATACACGTTAGCAACGAGATTAACGCCGCAGTATTCGCCGTCCTTGCCGCTTCGAGCAAAGTAGTACTCGTTGACGGCGTCGTCGGCACCATCGTCACACAGACCACCACTGACACTAGGGCAGACGCGGCGATCGAGGACGAGAAGCGAGGACTGCCGTTGCTGTCGCAGTTCTTCGCTGAAATGGCTTTCTACGAGACGCCTGCT
>Contig27_1_357_+
GACGAGAATATTGAACTGCTTGAACCCTACATGCGCGACCTTGAAGTGAACGGGAGGCCATGCCGCGTACTGCGCGATTCTGCGGCTACGATGGACGTAGTTCACAGCTCGTACGTTGATCCGGATATGTTCACGGGCGAGTGTGCGTGGATCAAGCAGGCAGTAGAGTCGAGCAGTGCATGCCTTCCCGTCGCAAAGGTAACTATCAAAGGTCCTTTCGGAACGCTCGAGACGGAAGCTGCCGTGTCGCCTGCACTTCCTCCGCAATACCCTTACCTGTTTTCGAATAGGTCTGACAAGATGCTGCGCGAGAGAGGGCAGTTGTTTGGGGAGGCTAATGTGATGGCGCTTACG
>Contig28_1_280_+
CTGCTGTCGGAGCTGTCCCTGTCGCCGCAAAGTCCGATGCCGGTCTGGAATCTTGTTGGACGTCTCCAAGTCGTCGCTATGGTGGCTAGAAGGAGAGGTGGGAGCATCGCAGCGAGGGGTGTTCGAGCCTTTGATTTCACTGCCGGCAGATTCTTGGTGATCGCCAGTGGTGTGTGGCGATACGGCGGAGTTGCAATCCTGATGGTTGATGGTGACGTATTGATGCGCGTGGTCGTCTTATCAAACAATTTCTTTTCTCTTCTGGCGCATGTCTCC
>Contig29_1_333_-
CAGTCTTCAGGAATTGAGCCATATGTTGAACACAGCGACAATGATGTCACCCCTCCAGTAGTGCTCTCAGAGCCTGCACTGACTAAAACAAATGCAACACAAGCAAGTATTTCTCAACTACGCAAGGATATTGTAGCACAGTGGGACAAATGTCATTCTATTCTTCATTATTGTGGTGAGGTTGAAGCGTTGCACAGTGTGAAAAGCTTCCTTGAGTCTAGCTTTAGTGTTCTAGCAAAGGCTGTGCCACAGACTTCTGGCCTGCAAATTAGGGGCTCTCCAACAAAAGGTTGTTCCTCCTTAAAGCCCCTGCCAAAACGAAACACTTTA
>Contig30_31_370_-
CTACTAGTGGAGGCTGTGGAGGCCAAGCTAAGCAAAATGCAAGAGATTTTGGACTGGGGAAATCTCATGGGACTGGAAGAATTTCTTCGACCTAAGAAGGCTGATGCTGAAGCTTTTACTACAGCACAAGAACTTGGCAATAGGTCTCCACCAGACCCATGCATTTCAAAAAAGAATGGCAACTTCGAAATTGCCTGCAAGGAAAACATTGTGGCTTTACCACCTGCATCATCACCTGACAAGGCAGCCATCCTCCTGTTCACTGTATATTTCATTTTAAACGTGTCGTACCCATACACTTTTCAACAGATTTGGGACTTGTGCAGAGAGTTTTTC
>Contig31_1_367_-
AAATACCTCACAAAGAAAACGCCGACTCGAAGGAAGGAGAGAAACCTTTGTGAACAAGGTGAGCCCCCGACTAAAAAAAGGAGGACTACTGTAAAGCAGCAGGCGCCGGAAGAAAGTGAACAAGTAACAGAACAACATGCTACAGAATCGGCGTTTACCGAAGCTGTAGTACATACTGATACCACAGAAGCTGAGCCGCAGAGCGAAGTTAGTACGGAATATGTGTGCCGCAACATCGAGCTCCCTAACACAATCTGGAACAGACTATCGTTTTCCACTGAGCCAGGGACCGTCCACTGTCCCGTCTGCCGTCCGATGCAGGACCTACGCGCAGGCCAGTTGCGGCGGTGGGGGTACTCTGGC
>Contig32_1_166_+
TGGTCTGTGTTGCCGAAGTCACGACGGAGTTCTGGGGAAGCGCGGAAGCGTTTCGGAATTAACGCGTCGTCAACCGTAGCCCACAGCGATACGATCAAGGACCGCGAGTGTCGCAGGGTGATAGGATATCGTGCCCACCGTGATTTTGCCAACAGTTCCAGC
>Contig33_75_361_+
ACAGAAAAGAAGGAACAAGTAGCGGCCCTGTTCGAGACATCATGCCAGCTTCAAGCTGAACTGAAAGCTGTGCAAGAGGAGAACAGGAAGCTACAAGACCGAGCAAGGCAACTTGAAATTAACCTTGCAAATTGCCAGCTGCAGAGCATGGAAAAGCCCCTTCCGACTAATCACAAATCACTAGAACTTTTGCAAGATGAAAGGAAACTGCGGTTTTATACAGGATTTGAGAATTCGCAGCGATTCCTGTTATTTTACACATTCATTGACAGTGGCCTCGCC
>Contig34_1_360_+
GTTTGCAGTCTTGGACTTGTGAAGAAGTATTACTACGATATAGGAACTGACACCTGCAAGCGATTTGGGCATGCCCCAGCGAACTGCACGAGGACGTATGCGGCAGCTACCCTGAACACCGGGAGCACGGATAAATCCGAGCTCACTATGGACGAGGCCGAAGCTGAAGAATCGGTGAAAGCAAAGGCGGATTCTGTAGGAAAAACGCCAGGCACGGCAGGCATGACGCAGTTGAAGAAAGAAGCGGCAAAGTCAACTGACAGTGCAGGGGCGGTGCAATCTATCAAGGAATCACCGGTGAAACCGAAGGTGAATTCTGCAGAAAAAACGCCAAGTGCAGGGGGCATGACGGAGGTG
>Contig35_1_358_-
AGTTTCGTCCCGAAACCGTTGCCCAATTACTTGCTGCATTCGTTTAGAACGTATATCTTGGACTGCATGGAAGATTGTCGGGTGCCTACCGTAGTAGGTACTACAACGATGGCGTCTCTAGGACTGTTGGGAAGATACTTTCCTTCTCATCCTGCTATGAAGGTGAAGTGTTCAGAGCAAGTAATTGCCTACAAGTCCATGTTCCACGACGCCAGTCACAAATTCTTCGCGCACGTGGCTCATTACATCAATTTCAAGTTGGAAGAGGATGCCGTGCAGCACGCCGACAACAAACTAAGAGGACCCGGTTGGCAATTGAGTTTCTCGTATACTCATTTGCCTAACCATCATCATCAT
>Contig36_1_215_+
AGCGACGCGATCGAAAACTTCCGAGAAATTGTGTATGACGTCGTTTTGAAAGAGGCTGCGGGTTTATTTTCAAAGGGCATCATTACAGAATTTTGCAGCAGTACATTGCAGTTATTCCTCGCAATTTGTAATGCCCATATATTCTATCACAGTTTAGGCATGAGTATCACAATCCTACAACATCAAACAACAAATGACATCCTGGAGACA
>Contig37_82_355_+
GACCATGGAGGTAAACACGCGAGTAGCCGCAGCACTGAGTTGCCCGCGTTCTCGGTTGCTAGCGTTCATCACCGACACGCATTACAATCGGGTGTGGGTACATTACGATCGAATCGAATGTGTACTAAACGTTGGATTCGGCTGCTAGTCTCGCAAGCACAATATCAAGATATGCGCACGTCACTAGCGTTTTTGAGCGCGTGCATATCCCTCATACGCAAAACAAAACTGATGAAACGAGGAAGATCGAGAGTCCGGAAGCATCGCAAC
>Contig39_204_353_+
TCCAGCCTTCGCAGAGCACAAACATATGCTGCGCAGCACAACGAGGTTGGTCCCTGCAGGTTGTCGTCGCACGAGATATTCGATCCGGCGAATGTATTTTTCCTCTTTGAAGAGCCAGCCTTTATGCAGCTGCCGGTGCTACCC
>Contig40_1_164_+
CTGAAGCAGCTCAAGCAACAAACGCGCGTTTGTAAACATGGCCGACAGCTAGGAAGCGTCGGAGTAAACTCGGAGTCTGGGAACAAGAATATAGTTGCACAGATTGCATCAAATGTCGTACTGTACGTCAGAAAGTTATCAAAGGGCCACAAGAGAAAC
>Contig40_219_351_-
AGTTCCGACAAGCATTTTATGGACAAGACGAGCTTCCAAAAACCTTTCATAAACGCTCCAGTCCCAGGAAGTTCTATTATTCATGGTCAACGACTTCAACTAAGTGTTTCCGTGAAGTGCTTCGCATAT
>Contig41_1_231_-
CCGTTTGACAATCTCGCCTTACCGTCGCCCTCGTGGGGGAAACATACGTTCAGTGTTTCTCCTCTGATTGTTGGTTACAGCGTGTGTGAACCCGGAAAAGACAAAAGCATCTTGTTCGCCAGGAAGTTGGTTGTTTTCACACAAGAAGAAAACGGGGTGAAGCAAGAAGTGTTTGTGAAAGGAGTGCAGATACTGCACGGTGCGTGTGACGACCCTGCCTCACTGTTA
>Contig42_1_313_+
CATGCACCGCCTCTCCCTAAGCGTCAAAGAAAGCAAGACGACGACCGAGAAGCTGCGACATCGAACTACTGTGTCTCTGATGAAAGCAGTGGCTGCGCTGACAACAGTGGCGTGCGGGAGAACAACGCAGAGCTGTTCAGTGTTTTATGTGGCATAGCTTCTGCAGGCCAGCGGATGCAAGGTTGGTCTCTTGAAGTTGTTGGCACTGCGGTTGTAGTGTACAAACTGGCAATGAGAGGAGACCTTCCAGAGGTTGAAAGGGCTGTAGCAGTGTCCAAAAGCTTGACTGTGACCTTATCAAAGCAGAAG
>Contig43_1_344_+
AAGGTGCAATCACCGCATTTCTCTCATTTTCTTGAAATGCAGCTCATCTCTGGAATGGTGGCCGGATCGTCAAGTGACGACACTGAAATAGATCCACCCGAATTCACACAGGCTTCATCAGCACCTCAGCAGGCAAACAACCTTGAAGACTGCGTTACCGGGTGCAGAAACCGTTCAAGCGACAGTGGAGATGGCGCCCGCAGGAAACGGAGGAAATACACAGGTGCCAAGATCAAGGAAAAGATGCTGAATGAGCAGCGGCTCTTGAGGGAGCAATTTGAAGCCGCCCATAAAGAGGAGATGGAGATTCGCTCCAAAGCATTAAAGCTGCAGGAGAAGCTT
>Contig44_1_344_-
GCTCCATGTCGCCGTATAAATATCCAACGATGGTCTTTTTCGGCGCCAGTCCACGACACTTTCCAGTCAGTTGTCAATGTCCAGCGGGCGGAAACAACGAATATATGTGTCCCTCACTGTATTTATCCCTTCTTGTTGTACCGCACAATAAGATACACTGCTGCGAAATTGATGTTATCGCAGAGACCCTTGCTGAAGGCCTTAAAGTTGAGATCACTGCGACCACGTTGCAGCGTCAACGCATTCCATAAAACACCGCACACAGTCAAAGTAAACAAAAGCGAGGAAGGGGAAGAAGCAGCAGCACAACGTTACCTACGGCTTGTGAGAAGGCGAAAA
>Contig45_1_244_+
GTGTCCCTTGGCGACGGCATGTGGCTTCAGAAAGCTGCATCTGAACATTTGATGCAGCGCCCAAAGGATAGAATTTTCGTTCACAAGCCCTGTTCGTGCATATTTTCAACTGCAAACGTCATCAACGAAAGTGCCATGGGAAGAAGGGAAAAAGAGCGCCAGCCACTGTGGAATCATGCCAGATATGATGCTCTGAAGCTCTGGGACCTCCAAGCAGTGGTCAACACCGAGCAGACTGTG
>Contig47_1_205_+
CCACACAACTGTGATCATGCACATCTTAAACAGGTTATCAAAGTACCTTTGTGTTTTTCCCACTGCTATGTAGTTGCACCACATGCAAACACAGAACAGTTGATATTCCCTCAGGTTATTCATTTTCACAGCATTACCAAAAGCTTATGTACACCCTTGTTCCTCAGCTATAGAGTGTGTTTATCACTTTCTTCTTTTGCC
>Contig48_20_338_+
GCAATGCTTACCTCGACCACCTTGCAGAACAGCTCCCGGTCTTCATCGAAGATGGCGAGTAGAAGGAGGGGAGCAGCTTCATACTCCACAGCCATTGATCTCGTCTCAATTCTGGCCATTTCTATTTCCTCCAAGCATGTCCTTACCCCTGGCTTCTTAATTAGGCTGTGCGCATATCTAAAAACCTGTCGCCCAACAGTCTTTACTCGTTCTTCGAATGTTTCAGAGGCACTGAATCCCAGGAGCATATTGACGTGCGAAGACAAAATGGAAAAATATAGGCATCAGGGACGTAGCAGGCATACAGATACATAC
>Contig50_1_336_+
AAAGCGAAAGAAGGTTTGGGCAGAGTTTCTTCGAACAGTATACTTTCTGCTGCTCTGGCTGTACAATTACGTTCGAGAAATGGAGTGTTCCGTGGATGGTCAGCTAGAGAACTGTACACACACTGCACTGGAATCATTAGCCAGTCACAGCGCTTTATTCACGACATCATTCAAGATCCCGATGGTAGAGCAGTTAATCAGCTTTTGGACCAACTATCAACAACCACAAAATCAAATGGACTCTGGGTGGTTGCCATTCAAAGACATAATGGTTCTCCTAGCCACATGGAGTTACCTAGCAAATTATCCTGCAGAAGTGAAGCCATTGAGACA
>Contig51_1_336_-
GTCAAAACTCTGACATCTCTGAAAAGGCACCGAAACCCCGTAATAGTATCGTTATATCGTCTCTTGTGTTCCTTGTACGCGTCTGATCAGGTTGTAGTGATTTGCTGGGTTCCGGGTCACCGTGAGATAGCAGGCAATGTTCTGGCTGACCAACTTGCTACGTCGGTTGAGCCGAATCCTCGTGATATGTCCATGTCCGTCGTGGCCTCCGATATGAAACCATATATCCGTAAGTGTCTTCGTACTTACTGGCAGCAAATGTGGGATTCCGAGACATCCAACAAACTCCAACTAATTAGGCCATATATAGGAAAGGTTCTGCAAGATAAACTC
>Contig52_1_151_+
ATCGATCATGGGAAGGGTTCCTGTGCCTCACAATGTGCTGGATCAAATTCGCATACCTTTAAGACTATGAATGAACAATGGGACTTGTGTGGTAGGCTATACACAAACTGCTGGCAAGCATTTGCAAACACTCCACTGCGGAAAACG
>Contig53_1_128_+
TCTGTGATGTTAAGTGTGGGTTCAGAATTCGCCCCAGAAAGAACGACGCAGCACGCAGGTGAACAAGCACACGTAGAACGTAATTTCACACTCGAACGACGTAAAAGAGTTGACGAACACAGT
>Contig53_187_335_-
GAGTACGTCTTCGCGGAGCAGTTCCAGTGGGCTGGAACTCCGGGATCAACGGCCGCGCCTCTCTACGTGACCACGGCGCTCACCGAGCTACGTCATCGGACACTCGACGACTTCGACTCGGTGACATCGTTGGCTACTTCGTCT
>Contig54_1_333_-
ACCAAGAAGGCAGACGAAGTATTGCAATCAATTTGCGACCGGGAAACTTCCGATATTTCGGACTCCGAGAATGAAGACGACGTTGACGACGTGAATGCCGCGTATGATTCCGACACTGAGGACTATGCTGGTTCATCTTCTGATAGTGACGACGACGGCTCCAGCGGCGTAGGAATTTCGCAAAGGCGTCCTCTGTGGAAGGCAGCCAATTCTTCACCAGCAAACAATGTGCCTGTTCTCGAGACGGGGTGTGTTTTTTCGGAAGCTAGATTGGAGTTCTCGCCTGCCGACTACTACAAGCAGTACGTAGATGACAACATGCTCGAAAAA
>Contig55_1_236_-
AAGCTGTTGCTTTGCGACAAAACAAGCGACTGTGATGAGTACGCCTTTGCGCAGAACCTTCTGAAATCGATAAACGCTAGGTTTCCGGCTGTAAGCACTACTGCGCCCAATTGTCTTGCCACATTGCTTGATCCACGTTTCAAAGATGTATGCTACGGTGACGAAGAAAAAGTGGAAGTGCGAGCTCTGGTGCATTCAGTCAGTCCACACGTGAGCTACTCTACAAGACGT
>Contig56_86_214_-
TCTGCATGTTTCAGTGGTCCTGTTGTGTTTTCTGCGTCTCCAGTTAAACTTATGGCAATAAAATCGGATGGTGTTGCAGGAGGGGCAGCAAATAAGGAATGTGGTGGTGCTGTCCTAGAGGCT
>Contig58_1_131_+
GGCAATGAAGAGAAGGGCAAGTACCCACCTGAGCTGCGAGCATTTGCACTGACTTTGCATTTTTGCAGTCTGCCAAACAAGAGAGCCATGTTCAGTGTGCTGAAGTTGTGTATTCTTAGCTCGTCA
>Contig59_1_233_+
ATAAATACTCGACACTACATAGATGACATGCATAATGAAATGTGGCACTGTCTAAATGCATATCCTCTTAAACGCACAGTGGAGGGTATGTATATCTGTACATTCATATCGCAAATCAGTCCTTCAAAGTTCACGTCATATGCACTTAAAACCGATGATATTCAAGCAAGTCATAAACACACACGAACCCTGCAACTTGCAACTTCACAGATGGAATGCTTGAGCTTG
>Contig60_1_326_+
GACCCGAGGGGCATCTGCACCGCTAGAATTGGCATACGGGGCTTCACGTACGTTGCAAGTTTTATTGTACTGCCTGAATGTTCACGAGAATTAATTATCGGTATGGACTTCTTGCATTCCAACGGTGCTGTAATCAACCTGCGGGACTCATGTGTTTCGTTCTCAACGAGGCAGGCTATTTCGACATTCGACACCGAGGAAGATTTCAATGAGCTCTGCATTGCAGACGACGACGTCACGCTACCCCCGAGATCAAGCATGTGTGTTGCGGTAACAAACAGGGCATTTAGTGATTTAGAAGGAATTGCAGACAGCAACACC
>Contig61_1_326_+
TTCCGCGAGTGCCTCCCAACGAACTATACTCCTGCTGAGAGACTTCCGACGCCTCCTTGGTGTTTGGCCCGTCCAAAGGTACAGCTGACAGTGCCAGGGATTCGGACGAAAGCGGAGCTCTCAACGCCGGCTTTAAAACAGCTGTCTCTACTAATGCTACATGAGGACTACAGGAATCATCTTCAGCTTTACACTGATGGCTCAACAGCAGCAGGTAGATCTGCAGGAGCTGTGACCTTCCCTGCCAAAGCAGTAGATGTACTGTTCAAGACGTCTCATGGCACAACATCGACAGCCGTGGAGCTTGAGGCACTACGCACC
>Contig62_1_205_+
CACTATGTAAGTAACTTTAGTCTTCGATTTATTGTACAGGCAAAAGCTCAACAGATGTCATTCAGGGCTCGGTTGATGTACAACCTACCACTAGTGGCCATGACAAGGAGAGCCAGCACTGCAGCACAAGTGCCCATTCTGACGATTGCCATGCCGAAGACGCAACTTCACCCGTGTGTGAAAATGAACTGGTCAGCCATT
>Contig63_1_321_+
CATCTGGACAATATGCAGCATGGAGTCATGGATCTAAAGAGCATTATGTCAAATTATCCACCGATACGAGAACTATACATCGATGGGCAAACCGAAGCTTATAATGAGAATGATGTGACATATGCTAACCATTATTCAGACTATTTGGCCTATGAATACAATCAACACAAATTGCAGTATGTGGAAGCAATCAAGAGTGTGTGTGGTACCGACTTGAATGAATTGTGTAAAGCTGCTGAGACTAAAATGTCTATCTATCAAATGATTGCAGACAAATGCAACTTTGGCAGCTCCCTTGACAGAATGATCCGGGACAGG
>Contig64_1_319_+
ACTAGCGCTCCAAAGTTCGCCGTGCCAAAGGAGCGCCGTGTACGCCCTAGAAATCGGCAGGAGCAAGAAGAGGCCAAGCTAAAGTTCGCCCGGGAATTACTTTCGTTTGACCCGGACAACGATTTCGCGAAAGCGCTCCTGCTGACCGACGAAGGCGACACGGTGCAATGTCGGTTCGGGCTGGTGTCCTCCTTAGCGCCACAGAGTTACCAGCAGTCCCTGCTGCCACACGGCTTCACTGTCCTTCTTGCAGGGCTGCAGCCAGCAGATGAGTGTTACCAGGAAACCATCCCGACTGTGACATTTTTTGACAGCTGC
>Contig65_1_318_+
ATAAAAATATGGCAGACTGCCTCGAGCAGTGCCAGCACATGGAAGCGCAGGTTTGTACGTAGCTACCCTCCCCACTTTAGAAAACTACAGGAGAAAGTGCCGATTGTACACCCATTAGCCACCGAAAAGCGGCAATTTAGAACAGGCAGCGCTCGACCGTGCGAACAAAGGCAGCGGGAGCACCGACGACTGTGTACGGTCGACATCATCAGAGCAGATCGGCTGAGTGAGAGCGATCGATGTTCAGATGTGTCAGAGACACACGCCTTATCTGGTGAACAGCATAAAAGACCTCCACGTCTGAACTGCTGCAAC
>Contig66_6_317_-
CGCGCGCGCTCCGAGTTTGACAACCTGATTTGGAAACCTCACTCTTCCGGCTTGTTCAACGTGCGTTCCGTTTCGTTTTGGCTCAGTGCGAATGGCATTAGCGTATCGACAATGAGCGATACTGTTGATGTACAGGAGCCTATCCTCAGAAGGCACTTGCAGGGCTTAAAGCACGAAGATGCCATTTGGTCTGGATATCTCAAATCGGAAGAAGAGCTGAAGCAATTGGAAAGGTCTCTGGCTGCTGCCAACCTGAAATTTGCTGTTCGTTCATCACGAAGAAAGACGTGTATCCTCTCCCACGGA
>Contig67_113_317_-
GGCTACATGCAAGTGCAGACATCACGATACGTTCTTGGCCTCAACAAGTGCTTTTTCTATGTCTATTCACGGGCCCAACAGATCTGCATTGAAGTGCCATTTGACAGAGTAACAAAGAGTATCAAAAATGGAGATGTGTCTGACCGGCTGCGACGAAGCATTATTGATTGGCTGTCTTACGATTTGTCGCTACATGGAATG
>Contig70_179_316_-
AAGCCTCTGGCACGCTGCATCTCGTTCGTGCGCTTGGCGGACCCTTGCCCACGGGCACCTCTGGTTAGCCATAAGCGCTACGGGCACGCGTACTCGATCGGCACTGCGGTGAGCCCTTTTGCCTGCAAGCCG
>Contig74_1_201_-
CCGGAAAACAAAACCAGGAGAATCGGCATAGAAGATTCTTCTTTCGTGGCCACATTTATAGTCCTTTCGACGTGTTGTAAAGACTTAATTATAGGGATGGACTTTCTAAGAGAATATGGTGCAGTCATCAGCATTCCAGACCGTGTGGTGTCATTTCAACAAAGCCCCGATTTCAACGATTACTTACCACCGCAACGC
>Contig76_1_307_-
GTAGGGCCACCTGCTGGTAGCAGTCCTGTGTCCAGGGCGCCGCTGTACCACTCCCGCTGCGATGGTGCGGCCGACAAGTTCACCCTTCAAAAGTCGCACAAACGCGCGCATACACACACACCGCACGAGACATGGCGGTCCATGGATCCCAGGAACTTCACGCGGGCTGCTTTGAAGCTCGCGGCCAGCGGTGAACACGGTCGTCGCTGCAGTGACCACAATGCCATTGTCTCTTCCGAGACCGCAGCGCAGCCACCCGTGGGAACGCAAGCAACGGTCGTTCCCCACGGTTTCTTGGCCGGT
>Contig77_1_183_+
CGCATTCTCAAAGATGTAGTGCTTCACAGGCGGAAAGCCTATAATGCTGTAGCACTTGTGGACCTTGTTGTGGAAGTGTGGGAAGCATATTTCAAGTTGACATGGACAACAGGTACGATCACCGAAAGCGCCGGCTCTGACATAAAGCAGCACTGTTTTCATGTCGGTTATTGGTTAATT
>Contig79_140_307_-
TTGAAACGGCGGAAAAGAGACCAAGGAATTATGTTGGCTTGTGAACCTGTGTCCACTTTGAATCTGATTTCCTGGCCGCCTATCTTTCCGCTCACCGTCCATTTCTCGGATCACAAAGCGCTGGTACTAACCGTGAGCTACAACGATAACACGAATAGGTGC
>Contig81_1_306_-
GCACCCCCTGTCGATCAGCTGTCAAGGAAGTACCCCAAGCATCCACCGACCTGTGCAGTGATCGGAAATTCTCAAACGAGGTACCTGCATAGACATTTTAACCCACTCGATAAGACGTCGCCCGCTTTTATCACAATTCGCGGTGCTTCAACATTCGATATTGAACAAGAATTGGTGAACATACCGCGATCAGTCACTACTCTGGTCTTTCACGTGGGGATCAGCGAACTGGAGTTGTACGGACACGATGAGTCCCTACGACGTCTCCGCCGACTCGTCAACAACACGCTCCGTGCACGCCCG
>Contig82_1_306_-
AATGATGCCGAACCAGGAACATCACGAGGAACGATTTCAGAAGATGTACAATCCCCTCCAGCATGGGCACTGCAGCTACTCTCAATTCCTAAACGAAGAATAATTGTCCATGATGCCTTTCCCTCCAGAAATGGCAGAAACGCTGAGAGCATGTGTATTGAAATTATTACAAGATTCGAACTTGGAACAACTCAATATGCAGTCGCAGCAATATCTATCCACACCCGAGACACAAACATCCCATATGTCCGTGTCATCCAAAATTGCAGCTCCTTCATTTCTCCACGCACGCTTTCTACAATT
>Contig84_117_305_+
GACCGACGGAAACCACGTGACATCCATGAAGCCTACTTAATCGAGCGACACGTTGGCTACGTGGGATTTGGAGCCGGCACACTCACCGATATGCGGCTAACGACTCTTCTGTTGCTGCAGGTTGCTGGCGCTGTTACATCTACCCGCAGTTGCAGCTTGGATCGAGGGCCCGCAGACGCGCAT
>Contig85_1_207_-
CTATGGCGGAACAACTCAACGTGGAAACGGCTACAAGGGGACTGCAGTGAACACATGTGGATAGCCGGCGAAATCCTGAACATTCCGGTACTCGTCGGGGTGGTGTACTTAAGCGTCACTCGAGAACTGGATGCCAACAACTGCCAAATCATGGAATGCATCAGAGACGATGTGGCGCGCTGGGGAGTGGAGAAAGAGGTGCTC
>Contig86_108_303_+
AAGCACTTCAACTATAGCGCGAACACAAGCTCAAACACTCTCACTCGTGCACTAAATCAACCGTGCAACTCAATCATGCAACTCAACCGTGCACAACACTCTACACTACTGCTCAAACTCTCTAAAGTACAGCAGAATTCCTTCTCAGTTCACCACGTTCCCTTTGCATCAATCAGTCCTGTCGCGGACGCC
>Contig87_1_199_+
CATCCGAATACGCCGTTAAAAGACTACTCCTGCACAGTGCCACGCGGATACTACATTCGTCTCATCTCCTCTCTGCCGTCTTTCCTCCTTCCTTCCCTTCCAGCTCTCCTTCATATACAATCTTTGTATAAATACCATCAACAACCGATTCTCTGCCTGACGAAGACCGGACTCCGGTCGAAACGTTGCATCAAA
>Contig88_1_301_+
ATAGTGAAAGTACTGAATTACAGAATGCACTTACCACCCCCTCTCGCCTCTTCCTCTACAAGTACCACTCTGCCCCTTCCTGTCCTAACTGCCTCTTATCATATGCTGACCTTTTGCATTGCCTTTTCTACTGCCTGGCTTGCCTCTGAAGTTAGTGGGGCACTCTGGGGGTCGTCGTTCTGCTACTGCGCTCCGTTCACTGTTCAGTTGATGGAGGTCGTTCTTGTGCTGCCGCATTCTTTCGGAGCCCTTCCTTCACCGTCCGCACGGCTCTTTCCGCCAACCCATTGGACTGTG
>Contig89_1_152_-
CTCTCGGCGACTGTCAACGATGATAAAAGCACAATAAGCGCGCATATTAGCGATAAACACGGTAAATACACAAGCACCGAACAAGCAAGCACGTTTTTCTCACTCGCTGAGCCAACAGTACTGTTCCAACCGCTGCCTTACGTTGAA
>Contig89_155_299_+
CCGTGTGCCGGAACGTTGTCGGGCATGTATTCATCGGCGGACGCTGCGTCGTCGTCTACGGCAGCCACAACGGCCGGACATCTGTCACCGCGCTCAGTGCTGTGTTTTTACCACAATGGTGTATGTGTTATTCAAGTTGAT
>Contig90_1_199_+
GGCACCTTAAAGAAGCCCAAGTCGGTGCAATTAATCTGGAGGCCCTTTACAGTCCAATCCTTCCTATTTAGGACCACACCAAACTTCGAAGATGTTGTACGAAACCGTCGTTGCTGCTGCCTTGTACTGGAACCACACTACTGCATTATGGCTACAGAAACGGATTGGATTGGATGCTTTGTTGGCTCGAGCACA
>Contig92_69_236_+
AATATTAGAGAGGTAATTGCAACAGTGGAATCAAATGGGAATATCAATATTGAGTTGGACAAACAGGAGGACAAACCACTTGTGGATCCTGCCATGTATGACACTCTAAAAGATATGCTCCATGCCACAAGCATATTATTGCATCCACTGTTTTGCCATAAT
>Contig93_1_298_-
GCGGATCAACAACGCGCTGCTGTGCAAAGAGAACGTGGCGCTATGCCAGCGACGGAGCGGAAATTTCAGGCAATGGAGCGCGATCATGAGGCTGCCACCGCTACGACTGAAGGCGAGAAATATTTCCTCGTGCAAGGGGATGACCTTAGCGACCTGCTGTCCAAGACCCCGTGCCCGCGCTGCCTCGCGACTGGGGTGAAGTTCCAAGGAGGCACCCAGCTTGGACTTGCGACGAAACTTCAGCTAGTATGCGAACACTGTGGAATAGCTTCGAGCTCGTGGAGTTCTGCTCGCCAG
>Contig94_1_287_-
ACTCATTTGTCCACTTTGGTCTGGAAGAAGGCATTCGACCACTATGATGAAGTGAAAGAAGTACGACAAGATGAATGGAAGGTGAGAGGTTTCGAGCAGGCCGAATCAACCACACGAATTGTGAGGATGACGCTTCGAGAAGACTTAACACCAGACGCGCTACCCCATTTGTTCAGGATCTTCGGCGGCTCAGTGCTCGTCGTCGTACCTGGGAGAGCACCCATTTGCCTCCGGTGCCGACGCAAAGGTCACATCAGACGGGACTGCAGAGTGCCAAGATGT
>Contig96_1_295_-
TTTAAGTTATGGTGCGTCCCTCTTGCAGGTACTCCTTCCGTGCGCGGACGCAAGAAGAAGCTCTTCACTCCGCAAACTGGAAAGATCGTAAAGAAGTGGAGGACAGATGCTCGCAGGTACCGGCAAGCCTTGTCACGGTTCCGAAAGGATAAGAGTCGTCGTAAGGTTGCAAAGAGGGATGCTGTGGCAACGCTAAGGCCGTGCCTGACACCAGAGTTTTACAAACTCGTAAACAGTCAGGTCATACTCCATGGTCGGAAAAAGAAGGGAAGGAGGTGGTCACAGGAAATG
>Contig97_124_295_-
GAGCGACCAGCGACTAGCGAGACTGAACAGCCACTGAGGGGTCTGACGGACGACCCGGCTCTACCATCGCAGCCGGTACATGACGATAGCGCTACCATGGAGACCGCTGACCTTGCACAGCCACCTTTACAGCAATCAACACGAACTCGCAAGCCCATACAACGGTTC
>Contig98_50_295_-
GCTACGAATTATCTACCTGTGAATTATCAGCATTGGTTGATGCAACATATGGCAAACAAGTACGGTCTCCGGTACATCTCGTTTGACTACCCCGACCACAAGACGACCATCAGGGGGACGTGCATCGACGTCGTGTTTGCCAACTTTCACCTACAACCCGTGCAAGAACCACTTACCTTGCATTTCACGGACCACAAAGCAGTCATAAACAAGGGACCACGGAAACCAGCAATAAAAGTT
>Contig99_1_294_-
AAGAAGGAAAGCAAGGATGCATCATGGGGAACATCCTACGACGTCAAGGACGCTGCATGTGATCCTATGAACATTGACCACACGACCTCAAGCCCTGGCTTCTGTGGTTATGCGAGTGTTTCATCCTGCCCCAGTGAAAAAGCTTCAGATATTTTAAAGTGTATTGCTGGGGTTTCACTGAGTGTTTTTACAAAGCTGCTATGTCTTGTAGTTCAGGCGCTCAATGTACAGGGGAATGAGGACACCACCACCTCTGGAGTTCTGACGATCTTTGCGGAAAACATGAAATCC
>Contig100_1_294_+
AAGACAGTGTCGTCCAATGGAGGAGCGACTTCCAAGCGAAGAAAGGTTGACTCCATTCACGAGGAACTGCAGAATGCTGAAACGGACGTTCCATCAAGTTCGAACTGTAACGGCGCCTGCAATATCTTGGAGGGCATGACGCAAGATGACCTTCCAAGTAAGTACTGGGCGAAACACGTCATCCCAAACGACACGGACGTTGTAGCGTTCTCAGTGTGTGTGTCAAGTGGTGGAACTCTGTGCTTTCAAAAGTTGCTTTTGTGTTCAGGTAATGCCTCAAGCTTTCATTGC
>Contig101_1_294_-
CCCCTATCGTTCGTACTACAGCCGATCACCATCTCCGCGTCGTCGCTCAGTGTCGCCTCTCAGGCCCGCCTCCAACATCGCCAACTCCCGCTCGGAAAACTCCCCAATGCAGTTTTAGGAGGGGAAACTGCATTCACTGGACAGCCTGAAATTCCTCCAGACCGACCATCGAATTTGTTATTAGTATTTGCGGAAGGTCTGCCCGTCGAAGCTCTTGTTGACACTGGAGCCGCCGTATCAGTCATGGACGCAAAACTTAGCCGCTTACTACGAAAAGTGACGACGCCACTT
>Contig102_1_293_+
ATGCCACCAGATGTGCCACCTAGTCAGGATGCAACTGTGTTAGCTGAACTACTTGATGGTTTGTGGGACCACAACTGCTCGCTTGTAACAGCCATAAAACATGAGCTATCAGTGACAATTCCTAAACATGCTGAACAAGAAGTTGTGGTACATGAGGAACAGATTGTAAAGGGGCATTTCCGTTCTTCTGAACTGCACCGTGGAAATGGCACACAGCACAACACAGACGAGGAGATGTGCTGTTACATGGCAAACATTGTGATGACTGCCGAAGAAATAGCAGACACAGAA
>Contig103_1_293_+
ATGAACCACCGTCACCTCTCTGTACCAACATACACGACGAGTCTTCAATCATCGGGTTTACCTATCTCGACGCTGGACTGGCTCAAACCCGAAAGCTCATCCGTTCTTGTTGCCCACCAAAGTGCCGACCCATACTGCATCACTATTCTAAAACGCATGAAAGGTTGTTCTCCACCTCCTAATGCCCGGCTTCGTCGACAACTTGCGCAATTCAGACTTCACAATGGAATTTTACATCGCTACATCTATCACGTCGATGGCAACAAATGGGTCCCCGTCGTACCTCGTTCC
>Contig106_149_292_+
CAGCGGAAGCTTGATCGTTTCCAGCGCACCAACAACAGATGTGCTGCTCAAGTGGATGCCATTGCTTCAGAGTGTTCCGAGACAAGCGACAATGCAGGTTCTAACAGCAGCAATGGGGCAGTGGAAATTGAAGCAGCA
>Contig108_67_290_-
GTAAGCCACAAGCTGCCATACAGCACAATTCGATTCTGCTTCATAGGAGGACACTCCAGAAAAAGCGTACCTGCGAGCCCGTGCAGCGAAGTTTGCTACACTGCATTCATCATCAAGAAAGACCATAAAAAGATTGCAACAGTCAACAAGGCGACTTCAGAAAAAGAATGCCGAGTTGAAGTCTGTCCTAGACTCACTAATGAAATGGGAACATCCTGC
>Contig109_1_289_+
GTTGGGACAACACGGACGACACTATCAAATGTTGTAGTAAGTCGCCTACCAAAGCCAATTGACATGATTCTCGGGTCTGATTGGCATCGAAAAGTCAGCGTCCAAATGAACTTTCATCCGACAAACGACATCGCTTTGGTGAACGTAACTAAAGAGGACGCGCAACCCCCGACTCTCACCATACGTGATCGTTCAAGCTCAAGTAACGACACAAAAACCGTAGAAATTCTCACTGCCTCGTGCTGCCAATATCAAGAAAACGACGCAAATGAGTTCATACGAACT
>Contig110_30_289_-
TTAGAGCAGATTTTCGCGCCACTTTTCCTGCGGTACACCGCGCGGGGCACTATGGAATCTGCAGCGGCGACAGCACCTGAAGAGGGTGTATTAAGGAGGCATCTACGGGACTTGAGGAAGTGTGGAAACACCTGGACCGGCTATGCTGACTGCAGAGAGGTATACGAAGAGCTTTTAAGGGACCTCGCCGCTGTCAATGTGTGCTTCCAGACTGAGCACTCCGTGAAGCCAAAAGGTATGTTCTTCGCCTATATG
>Contig111_56_287_-
CACTATCTTTTAAAGCGCTGCATCAAGAACGACCTGAAACGAGCCAAGCGGGCCATACAGTCGCGCATCCAAATGCCCAACGAGAGTGTTATGATGTACGTGGAAGACATGACGAGCCTCTTTCGTCGAGCAGACCCGGAAATGACAGAAGACAAGAAGCCACGCCACCAAATGCTAGGTACGAGAGCTGTGAAGCCTTATCGTCGTAGAGCGAGTTTTGCCGTAACC
>Contig112_86_287_-
TCGACGTTGAACATCGCTACGCGCCGTGTCGACAGCACTCGCAGAACGCCGTATGATCAATCCGCGAAAGCAGTCACTACGATGTCGCTCGGATGTTTCCTCACTGGATTCGGACGAAATAAGTGGTTTGGTGTGTGTGACATGAAAATGTGTTGGTGGGGGCCGTTTGCGCTACCTAAACACCCGGCGACTCGGCTC
>Contig113_1_207_+
AGCGGGCTGCAGACCATGCGGGAAACCTCGATGCAAAGTGTGCCCACACATGGTGACCACTGTGACGTCATGCGCATCAGGAAGATGAACCTGAAGCAAACTGCAGAAGCGAGGGCACACCGTCGCAACACAGCAAAGAGAGCTCGTGTTGAGGATGCTGACCGCAAGAGCCGTGAAGGACCAAGTTATAGTGCAGGGGACTTC
>Contig114_1_287_-
AAGCGGAAATACTTCTTGAATTCGGCACCGTGCAAATACGCCAGAAATTTCTCACTGTCTTTCTCGTTGATGGAAGCTCTAGAATTTGCTTGTATTCTATTCTCTGGTAGCCCTGCTTATAAAATTAAGCCTTTGGTTGTATTGGAGCGAGAAGCATTGCGACTGTGTCTGGGACTCCCTAAGTTTGTAGCTAATAATGTATTGTACCAAGAAGCGCGCCTGCCAACACTGCCCTGTAGATTCCGCATCTTAACGGTACAAACGTTTCTAAAATTTTACAGCCTT
>Contig115_1_211_-
GCTAATGGTATTGAACTCTGGAAAACTGGCGAAAACATCAAACGGAATAATGAACGAACTCAGAAAAGACAAAAACACCACCACGTGCGCACGAGCAAACGAGATAACTACCAACACGACCAACGTGTGAGCACGTGTCCGAGATACTTCACAGCTTTCTGCAAGAAATGGACCGATTTACACTTAGAACACAAAGCTGTCTTTTCG
>Contig116_1_285_+
CTTGACGCTGTCACACGCATCGGCTACAAAAGACGCCGGCTTCGTTGTGATGCGACACCGACAGATAGCACAACGGAACCCGCAGATGGAGCTCACGATGCTGAGGATTTGCAAGACGACTCAATTGTAAGCATACCTCAACGATCAAAAATCGCGCTAACAACTACTGATTCTTCCAATGTTCGTGCATATGTAATAGTTACCCTCTGTCATCTTTCTCTCTCCATATCAATTATTCCTCCCACGTTCACTGTTCATTGCTGTTCAGGTGTCAGATGGTTG
>Contig117_51_227_-
CGGACGCCTTCAGATTTGGAGCTGATAAAGAAGAAAGCCGATGAGCAAGTGCAGGAGCTCGCGTCAACCGCAGCCGTGACCCGCAAGTCGAACATTCTGCCCGCGAGCGATGTCGTGACCGACCCACTAGACGATACTGTTTTCACCGTGCTGTGCCTCGATTCGGTGAAC
>Contig118_112_284_-
GTGTTTTATTCGTTGTGCTTGTCTGGAATCTTGTACCCTCTCTCGCTGTCATCTTTCTATATCTTTGTAGCATTACCAGCCCTTGTCATGACAGCATCTTCTAATTATGTTGATAACAAATGGTGCCTCTACGTAGAAATGTATAATTGTACTGTTCTACTTAACACT
>Contig119_1_284_+
AACCTGTCGGACCGTTTTGTAGCAGAAGTTGGCCAAAAGCCTGCCCAGCAGCCCTTATCTCCACACAAAGTTGAAGCACTGAGAGTCTTTTTCAGGCACTACAGTGCTTCCCGAGGCTTGTCAGAAGAGCAGACAAAGGCGGCAGAGAAAAACATCAGACTGTGGCTGTCGCAGAAGACCAGCGAACTGCGGCGGAGGGGATGCAGGACGGTTCAACGCATCTGCATAGGTCGCACGACGGTACTCGGCTGGTGCTTGCTGAGCGTTGGCATGCGACAAGGC
>Contig120_1_283_-
TGCTTCGAATATGTCGGTTGTACTTCCCAATGTGAACAACATAGGCGCGACAATATTTACGTCTTGGACAATATTGTCTCGCAAGAAGCATTGTCTGTCCTGTATTGGCGAAACCAGCTAGAATGTCTGGACAGAATGCACGCGTCAATATTATGTCTGGTGATCTGTCGGGTGACTGAAGGCGCTTGCTTGTGTCGTGGGTTGCCTGTTGTCGAACCGTTCTTGACAAGTTGCAGAACCATCAACAAGTCTTGCGGCCAAAGATCGTCAGAAGAGACGAGC
>Contig121_107_283_-
GGGGGCCCCACATCGAAGCTTGTCTCAACTGCACACGCTTCAACGCTACTGATGTCGCAGTTCATCTGGTCACTGTTGCAGATGACAGTAGACGGGGCGCCTTTTCTTTTCGCCGGAGCCAAAAGCTGTCTTTCAGCAGGCCGTTTCCTCGTCGTCGATCGCTTTGAGAGG
>Contig122_66_283_+
TACAATTACTTCCTTGGCTATCCACGTCTACAAAATCCTGCGTACGTAAATGGCCCATCTCTTTTGGGTACAGAAAGGCAATGTGTGCTTAGTGCTGGAGAGAAGGAGGCTGTGTTTCATCGATGTGGAGTAACTGTGTCCAGTGCTTTAGAGTTCGAACGTTTTGTACAGGACAGGCAAGTGTTCCATAGCACAGCCTACAGAAGGCCATCA
>Contig124_1_243_+
AAAACTGCACACCTACATAGGACTGAAATTCCTCCGATGCGCCCGGCCAACATGATTTCTGTATTTGTCGAAGGGGTGCACGTCGATGCTTTGGTGGACACTGGAGCCGATTTTTCCATAATGAGTCAAAACCTCGCCATTCGTCTCAAGAAAGTTAAAACGTCATGGACGGGACCGCATATTAGAACAGCAGCTGGCGAATACCTTCGTCCTTCTCGTATTCCGTCGCCAACTGATCGA
>Contig125_1_169_-
GGCATTCAAGCAAAACTTGCGCGGGTGTCAACCTTTCGTAAGAAATCACACGTACGCCAGCTGTACACCTTAAAAGATTTTGGTTACGTGTGCATGGTTTTTAATCCTGTATTTTGGTTCATAAACATTCCTCACTGCACTTTGTTTGTCATACGTTTGCGCTTG
>Contig126_14_281_-
GCGACGGAAAGGAAACGGGATCTACTGACTGACAACGCCGATGCCGCATGTGAAACGCCTGACGTGAGCGAGTTTACAATTGTAAGCTTAGATTTGGTGAACACGCTTCTCGAACATATGAAGTGCAAGGTATGCGGCGGAGACGCCAAAATCTACCAAGATGAGCGTGAATATGGCCTCGCCGTCAAACTTATGCTTTTTTGCACCAACTGCGGTGATAAAGCGGCGGTGTGGAGCTCGCCGCGCGTGAACGGGGAGAGTATG
>Contig127_140_280_-
TTCTCTCGTCTCACTACTATTCTAACCACCCCACCAGTCCTCGGTCACTTTGACGCTTCTTCAGCTCCACAGAGGATCTCGGCTGTAGCGGCTGTGATGGGCATCGCATTTCCACTATTTACAGACTCCATAAGC
>Contig128_1_280_-
AAAAAAAGCCGCAGTCACATTCAGTCACAACACTGGGACGTGAACTGTTTCAGAAGGTTTTCGCTCACTCTTTCAGGAAGTTTTACTCACTGTAGAACCACGCGCGCTCATAATCGGAAAAAACGTGGTAACACGGCACATGGCACTGCTGTGAGCGCGAACAAAGCTGCACGTCCGTCGAAGCTCGTCCGCTGCCAACTCGGTGCTGTTCAACATTCCGACACGCGACGTTTGTCCGCTCGATGCCCGCTCATGATGACAAGAAAACAATTCGCG
>Contig129_1_147_+
GAGGGTCTGGAAGACAGTCTTCCCATTGAGGAAGGCATGTCCGCGGATGGTTCACTCGCTTCCAGAGGAAACTTCTTGCACTTGACGTGGACGGCTTTTCTGTTTCATCTTCGTCATCTGCAAAAAAAGAAAGAGAAAATGAAA
>Contig132_148_279_+
GCACTGAAGCAAGGCCAGTGTGAAGTAAAAATAGTTGAAGATTATTGTCAGCTACTAGTAGGCGCGGTTAGCTTGAAATTATGGCTTTCGAATTGTGCCTCACCATCATGCTGCAACAATCATCTT
>Contig133_1_279_-
TGGCAGCACAGCCACGTTATCTGTGAATGTCAAGCTTGCTCAGCAAGCACTTCGAGAACTGTGTATGTCAACAAGCAGCTTCCTACCAACTCCAGACATGGCTGCCATTTTACAGTCATGACATCACGCTGCGCTGGAGACAATCTGCGAGGACGCGGAGCTCTGGCCAAACGAGCCGGCGACCTTCCTCGTTGGGCTCGTTTTGGACGCCAAATGCAACAAGCCACGTGCGCCGTTCTCAGGAGAAAGCCCGGTCGTAACAGCTTCTCCGCCGGC
>Contig134_1_279_+
CCCGTAGCCTCGGCCGCATCGCCTTCTACCTCGCTACAGCCCGTAGCCTCGGCCGAGCCACATACTGAGGAAGATATTCCGATGGACACAACACCTGTCAGTGAACCTGCGGACCGCTACGATGTTAAAGGTAAGACGAAGAATCGGAGCATCCAAGTTGACTTTAGGGCACCAACAAGTCTGCTGACAACAGAAAGAGCGAAGTGGAAAAGAAAAGAAAGAGACCTAAGAAGCCAAATTTTGCGACTGACGCAGACTGTTGACAAGTACAAACAG
>Contig135_1_229_+
AATGAGCGGAAGAATGTGGGATGCACCAGGAGCGGGCAACCTGCTGAAGACTCCTACACTGGCAAGTGGAAGTTTTTTTCTGCCATGACATTCCTGGAGGCGACACAGAGGCTGCCAGTGCGACGTACCGTTACAGAAGCCTTCGGCGATGAAACTGATGTGGTAGGTGTCAAATTAGCATGCTTTAACTCTTTCGTTACCACGCCTATTCAAATCGATCACCGG
>Contig136_1_224_-
GCCTTTACGAACGCTTACTCTGCGCTGATTGGAATGGCTGACAGTCCTGCATGTGCTCTCTGCCTTGTCAGACGTGCCCATCTTTTTTCGGTGTTGTTTATTATCGCGTACGCGTTCGTGCTGCAGTGCTACGACAAGAGTTCATCTCTCCCTGCGGCGAAGAAGCGTAAGCAGTTTTCACTAAGCGAAAAGGTCGATATTCTTCGGCAATTAGAAGAA
>Contig137_1_275_+
CACGGCTATATAGTTACCATCGGTAGCTCTGCTTTCGTTGCTGATTTTGTGGTTCTGCCGGAGTGCTGCAAGGACCTGATATTGGGAATGGATTTTCTGCAGTCAAACGGTGCCATAATCGACCTCCAAAAAGCTAGCGTTTCTTTCTCGACGAATCTGGCCATTGACACGAGGGACGCTGATGATCTTGACTGCGGTGAACCAGCGGCTTCCCCTTATTTTTGTGTAAGCTACACGTGTCTTGCTTTGGAACGGAAGCAGATATGTTGC
>Contig138_1_145_+
TCACCAGACATAATATCGCATAATATATTCCTAGCTGTGTCTATCGAAATTTCGTTCCCTCTACATCAAGAGGCACATGTGGGACACAAAACTCTTAAAACCAGAACTCAGAATATTACACGTGCTACAAACGCAATGAAA
>Contig140_1_230_+
ATGCGCTACAGGATGAGGAATGCCACAGCAGTCGGCGTCCAGAAGCACGAGCTCGACGAATCGTACGTGCAGTCTTGCAGCCACGGATTTTGTACCAAGCGCAATTTCAACGTCTCACATTCACAAGTCACGTGCCAGATGCTAACAAAATTCTCAAAAAACACTTTAATATCCTTGAGCAAAGCGACCGCGGCAGATGACACGGACAAGGACAGCGACTTCTAC
>Contig141_103_277_+
TATTCAGGCACTTCCCACTGTGACAACAAACAAGCTCATGGATTCGAGCGGACAACTGTTGCGGAAGACAGAGCTTTTCTGAAATCGGAGGCAGCCGCGCACGCGTACTGGGAACACTATACGCGTCACATCTCCGAGCCTGTTCACTGCTTGGTACCAGAGGGGGGGCAT
>Contig142_1_161_+
ATATACATGTGTGTGGGTCTGAACATCTGTTTCATGCATGAACACATCATTCCACAGGGTTCAACAGGGAAGCAGAATCCTGATGGAACAAGACCATATGGTTGCAGCTGTTCAAGTCCACGGACATTGTTTTGTAAAGAGGCATATCTCTCTGAA
>Contig143_1_153_-
ACGCTGGCAGAAGCGGAAGCACTAGCTCTAGCAGCCGAAAGCGCAGAGTTATCGAACGCATTTGTTGAGCCTTTCTACTATCAGAAGTGTCATAGAATCATAGTTTTATTATCGCGACCACTCGCCATTCTTTATCACTCTACACTCTTC
>Contig144_1_198_+
CTTGTGCTGCCAAAAATTGAAGTGTCGGATGACAGTAGGTCGACAGGCTACCACTGCGCTGTGTTTGGTTGCGACAACTATCGGAAGCGTAAGAAACTGGCAGCCGAGACATGTGAAGAGCACCACCAGCCACGTCATGTTTGCGGCTGTAAGATGTTCAAGCTGCACCGGTTCCCCGCAGATGACGACTCTGGA
>Contig145_1_170_+
GTGTTTGTACGCGATTGCACACCGCACAAGGAAACGCACGCCGTGTGTGTTGCAGCTGTCCTCAACTTGCACAGCGTACTTTCTGCTTCGCCGGATTCATCGCATGGTTGTGCAGTCATTGGTGCGACCCATGCCACAACGAGATCGCCGCCAACACTTGGTACG
>Contig146_126_276_-
CCACACATAATTTTTCATTGTGAAATCTACTGTATCACACAGGCTGCCGTTTTTTCTCAGGTGTCTAAAAAGTGCACATTTTCATCTGCAGTTTATTTCATCATGGAACAATGGCTACAGTATAATTCATCATGCTATAGTTATCAG
>Contig147_55_275_-
CCACTTTCTTGCCGGCGCCCACTACCATCGCTCAGCAACTTCCGCTTCGTTGCGCACTGCGATACCACACACACCGATCTTCGCCGCATCTCTTGCGCACTCGGCGGTCCCGTCCACTATGTAATATGCCGTATCAATGCTGTTTTGGGTCCCGGTGAAAGCACTGGCAGATTATCTGATGATAAGATGCACCGCAGCGACGGGGTTATCGTAGAA
>Contig148_43_275_+
AGCGAGCTGTCATTTTCAAAAAACCGTCAGGGGAGGAAGTTTGTGCTGCCATTTATTGTCAAGGTGTTCTGTGCTCAGAAAAAAACAATCGGCTCCGTTGGCGACGCTGCAGCTGTACTGGATGACGCCATGGCAATGTGTGTTTGCAAGGGAGCAATGTCGGACAACGAATTCAGGCAAATGTTGCCGGTTTTGACGGTGAAGCAGCAAGCAGCGACAAACACCAAC
>Contig150_1_274_+
GCGATAATGCTTAGAGCCACGTGTGCCAGCGAAACACAGCAAAGAAACCATGTCGGCGTGGCCAGGCACGAGTTCTGGGTGAGTGGTCCTGCGGACATCTCCGGTACGGCAAGCGTCCTCGGAACACCAGAGCTACCGACCACGTCCAGCGAGCCGCCGTCGCTCACAGTGTGCGGCCACGTCCATAGGCATGGCGATGCCTTCTGCAGCGGGACGCTGATCCGTGCACCCAAGCAACGACTGCATCTGAGCACGCAACGGGTCCCACTT
>Contig152_1_274_-
GGTGTCTGGCTGTTGGGTTGTCGTGCGCCCGTAGTCCTGGTCGTAACTTCCCGTCTACAAAGGTGTCAGTGCGAGTTCGGCGTTGCCGCAATGCAGTTTTACGTTTACGTGAAATACCTCTTCGACAATGTAAGAAAAGTGACCGTGTCGCGGAATGTGTCTGAATTCCGGCCGAAAAACGTCGATGATTTTGAGCCTGGACGAACCTACTCTGTGTACTGGGAAGGGGATGAGACTACCAAAGGAGGGTATTACGACGCCGAACTTGCA
>Contig153_105_273_-
GCCTATTCAGCCACGCTACCGAGTGGAGACCCGTCTTGGCTGTTCGTTGGTTGTCCGGCGACAGGCTGGGCCACGCTACCGAGTCATCCGCCCTGTGTGCAAGCCAGACCCGACTCCACCGCCAGCGCATTCACCGACTTGTCGACCTCGCATCAGACCACCCGG
>Contig154_1_272_+
ACAGACCCTGGCCCTGCTTCAACTCCGCAATCTACGGCCCCTGTTTCCACAGCCCTTCAGCCCTCCCCTTCCAGCAGAAAAACAACGAAAACAAAGAAACAACACAAACGAAAATTACAAGTACAGGACATGATTGACAGCATTGACAGTGAATTAAAGAAAGAAAAAATGGACAGATCGGAGCAGTTCTTATTGTCGCTCACGGAACACCTAGACAGAGTGCCAATCACATGCTACCTGAGCACAGCACGTCACCGTCGAGCACGAAGA
>Contig156_44_271_-
CCAATTCCTTTCCAGATACTTTTGCATCGCTCCAAAGAACTTCTCTTGCAGTTGCCTTCCGCGTTTCCCACTCAGCCTTGCGGTGGATCATTGCGTGACGTAATCCGAGAAGAACTGGCATCCTTGACCTGTTCACTGACTTGGCTTCTCTCTGCAAGGCGCCTGGTGTTCCGCTACTTGTGGGGAGAATCGGGCAAGCCCATCCTCACGCAACAGTTGACG
>Contig158_1_153_-
TCATTGCTGGTAGCAGACATTAGGTTGACGACTCGATTCTTGCTATTCCTGTGGCTGGAAAGAGCTTTCCGTCTGGACCATGGAGCTGACGGAGAGGAGGTCTGTTTTTCAGCATTCCGAATACCTGCACTGGAAGAACGGTTTGAAGCG
>Contig160_1_188_-
TCGAAGGTTGATCGAGAGACACTCATTCGAGAACAGCGTGAGGACTTCTCGATTAAAGCGCTGATGGAAAGTGTAAAATTAGGTACTAAGAAAAAGAATGTTTCTTTTTATGAGAAATCAGGGCTTTTCTACCGTAGCTACACAGATGTGAAAGGTCGCAGGTATGAGCAGCTCTTGATACCG
>Contig161_1_269_+
TCACTACCAGGTGACGCCACGTTGCAGTTTTCTCGTCAAACCCTAGACTTCATTACGCTTCGCGAAAAGCATGGACAGTCCACCGTAACCAAGGTACGGCAATTTGTTTCCCTCAGCATATATAATAAAGACCGCCATGCATTCGTTCATTGTGAACAAGGCACCCGTGCTGGGCTCCGAAACGTCAATTGTGTTGTTTTATTTTACTTGGCGGGTGTAAGTTTTCTTCAACCATGGTTTTTCCTCGCCAGACGAGTTTTTTCGTCA
>Contig162_1_245_+
CGCTGCACTGCAATGCCCACAGAAATAGAGTGTGTATGCTGTTGGGACGTCCCCGTTATACGTAGTGACAAGCTCTGCGTCACGTTGGAGGACGACTTCAGTAAACTTTGCCTCGATACCGTCGTCCTAAGGGTGGCCTACATCGATGTGAACGTCAATGGCGAGGATGCTGGTATTGATGCGAGCCCGATGACAGCAATCCGCGACCCGGGACAAAAACTGCTCGGAAAAAGGCGTCCC
>Contig164_1_269_+
CATGTTTCAATCGCGCGATTCGACAGCTGGACCAAGGCCCTTGTAATGCGCTTGCTCAAACGATCCGCGCAAAGCGAACAGATATTCAGCCGTATTTCATTAGCACATGCTCAGCGAACGCCGCACAAGTTAATGCATCAACTTACCTCACACAAGCGGGTGTTCTTCGAAGGCGTGAAGTTTTTGCGGCCGATTCTGTGGAGCCACGCCCAACCACAAGCAATCTGGACGATGGAGAACTCACAGATTCAAGGTCACAGGAGACTC
>Contig165_1_155_+
CGTAAGACGTATATGATGCCTGCAGCCGATAACTCAAAGAGCAATCTGACAAGTGTCTGCACTCTACATCAAACTGAATATGGGTCACACCAGAGAACTACTTACTTGCATCAGAGAACGGAAACTGTACCTTCCACTGTAGAACACAAA
>Contig167_1_267_-
GATTTCTGCCATGTGGTACTCTTTTCAGTGGAGAACGGTACAGGTATGGGTGGCCAAGACAGATCTAGGTGGCAGTATTCAACTAGACAGCGCATACCTGTGTATAAAGCGTCGAAAGAAACTCGTCACATCAGCGGCAGCAATCTTCCTGAACTCCATCTGTCACCAAAAACAGTTTACAAGCTCACCAGGTCCGCATGTCTGCAGGATGCCTGGTTGAAGAAGACCAAGTACAAAAATGTAGATGAAGACGGAATCGCATAC
>Contig168_1_267_+
CTTTCGACAGTACCACCTGAGTCCAAGTCGTCTCCACTCACTGCCTCTTTAGCACCATTCTCGGCAACCATAAGTTCTGACCTTACACCTGCCCAGAGACAAGATCTGCTCGACGTGTTGAGTAAGCAATATTCCCTGTTTGACGTAAATTCACCCGTGCTCAGTATGACCACAGCCGCGACTCATCGTATACAGACTGACGGCTCCGCAATTGTTCACCGGCGTCCATATCGAGTGTCTCATAAGGAGAGAAAAATAATCGAA
>Contig170_1_266_-
GCTTTCAGGGCTAGATCTTGCGAGGAGATGAGTGAGACGTTGGCACCAGTATCTATGCAAACGTTGATCGGAGATCTAGCGTTCAGAAGACCGTTGAAAACTGGCAGACTTGCTGCAGTAGATTTCAGGAAGCAGGTCATCTGCAACGTCTACGCTGGAGTAAGGCGCCGTGAGCCCGAGCTGTCGACGAATTCTGTGTGCCGGACTGTCGCCGAACTCACCGGAGTGAGTATGCGAACGGTAACACGAATCAAGGCTGAAGCT
>Contig171_10_266_-
CTGTCCGAATTGTTTGATGGCTTGTTTATAATGTTCGCATATGTATCGCAGGACTGCAGCCACCTTGTAGTCCACGGCGAGACTGCCGATTTCATGCAGCTGCATTATGAATGGCTTAATACGCATGGTCAATGCAGCGATGATGCATGGAATTGTGGAATGTGTGCAGGAAGGTTGGAGAACATGTGGTGGTCGACATACAAGAAATATGAGCTGCTGACAGCCATGACACATGGACTGCCTACAGAAACA
>Contig172_1_150_-
CGCAGTGGACAGCCAGTCTGTGACACCGCAGCCGATACAACACTTCTTCCTCCTAAAAGTGAAAACGATCAACTGGCTTCCGTGTACGCGTTGAGCGTCGTAGTACTTGAGCTGGGTCCCTTGCGACTTCTGATTCGGTGGATGGTG
>Contig174_11_169_-
GAGATCTCCACACAAGGACTCTGGATGAAGGTTCACCATGCCACTGTACAGGACACACCTGCAATGTTCTCTCAAAGTGCTGGGCAAAGAATATCGTGCATTGCAATGATACTCACAAGCCTTATTCTGGCTGGCTTTTCTGAAACAGGAAAT
>Contig175_36_265_-
CGCTCCTGTTGGTCTACTAGTGCCCGTGACAGTGAGTGCGCATGCCATTGGTGGATTCCCACAGTCGTCTGCTTGGGCCGCGGGTGTTCAGATCAGACAACGTGGCTGAAACACGCAACCATGCCGGAAGTTCGCTACGAAGCACGAATTCAGCAGACAGACAAAGAAATAGACGGCGTACAACTTTCAAAAGAAGCACCGATCACCTTTAAAAGATGTCGACAA
>Contig177_1_265_+
GTAAAGAGAATGATGGCAACAACGACCGATCAAAAAGGCGGCCGTGAAGGAGTGCTTTCTTCGTCGCGGCGTCATTCCCGGCGTGGTCGGATGTGTGCACAGAGCTCTCATCGGCGTCAATGTGCCCAAGGGATACAGGAAGACTTCTTTCATGTGTGGACACCACTTCTACGGCCTCAACGCCATGTCCGTGAGTACTTTGCCTTGTGTGTTCTGTTTAGTAGTGATGCATGTGTATTTATTTTATTTACGAACATGCCCTTG
>Contig178_1_265_+
GTCGCCTCGATGCAACAAGCAGTGGATCAAAAGAAACCAAAGTGTCAAAGCAACGAAAAGGCATTTCAGCACCATCACCGACTGAGCTCGAGGAGCTTTATGCAGCATTCAACACTACAGGCGTTGTACCTTTCTCTGCTGCCCGACTATTGTGAACGCTTTCAAGAACCTGTTCAAAGAGCAGTTGCTCACCTGAGAGACCTCTACTCAGATACTCATGCAGCAGATGATTTGGAAACTCTTGTCGCAAAAGCTGACACTTTT
>Contig179_1_229_+
GTTGGAGGTAATGAACTTGAAGGTATATTGCAGCGAAATATTTACAGTCATATGTACATCTTGCCGAAGCACACTGATGATAACATAGACATCAACAGCGTCTTACTCTTCTACTTAACTTTTCTTAAGTTAGAGCCTAGAACACTGCTACTCCATACATTTCCATTTTATTCCATTTCAACTTCTGCCATGCTGTCTCACTTTCTTTTTCCCGTTACTGCGCTG
>Contig180_30_264_-
TACATTAGAAAAATTGCTGCGTCAGTGCTAGCTCTCTCTGTCCATTTTTGCTTTCTTTATCAGCCGTCTTATAGTGCATTTCACTTGTCAGATGCAGTGCTTTCATGCCCTATTCAACCTGATCTTGTGTGTCTTAGTGTCCTTTTGCTGCAAGAACAATTATCCGAGTCGTACAAACTTCATTCAGAGAAACTTGCATTGAAATTTATGCATGCTGAACAGGACTACCTC
>Contig181_27_264_-
GAGAGCAAGTGGAAACTCATGTACAGTGCCAGCACCTGGGCAAACGTTCATGGCATCGACTTTTCTGAGAAGCAAGGTGGGGTCATCACACGCAAGATCTTGCTGCTGAACTCCTTTGATGAAAACTTCATAAAGATGTACACCACCCTCCACCATGGCCAGACTGAAGACACTGTAGCTATTCCTTTTGCCTGTGCTGTCACTTTGGGCTCAATGGGAGCGCTTCTTCACAGG
>Contig183_1_263_+
TTGGGTGAAAAAAGCTTAAGTGACTCTTGGGTGCATACACGCTTTGAAGCAGTACGGTCATTAAGTGGGGGAAAAGATGTTGCGTACATTGGAGGAGTTGTAGTCTTTGGCAGCAGTGGCGAGCTTCGGTCATATCGTTTGAACCATTTCTGCTACATTCTTGCCGCAGATCACTTCTTCGCAGCCTGCACAGCGCACCCGATCTTCCTGGACAGTTGGACACGTGACGGCCGAATTCACCGACTCCGTGCAGCACAAGGG
>Contig184_1_263_-
ACACCGTCTGCTGCGCTCATGTCCCTCATGGAATGTGTGGAAACTTACTACAGAAAGAATGAAGATTCTCTTGTAGCAGGAAAGGTTCCTCTTAAACATGTTGGTGATGTGATTGAAGCGGTTGAGCCCACATTTTCAGCACTACCCACATGCCATGACGTTGCTAGCAAGGTTGTGCAGCAGTTCTTGTTGTGCAGACTGCGGTTTAGTTTACGGAAAAAAAATGAAGAGATGCAGAAGAAAGTACCACAACAACCAAAA
>Contig185_1_233_+
GAGGCTGAGAAGCGGAAGGGAGCAACAAAGGCCAGTATTGCCCGCGACCTCAACATTCCCGAGTCGTCACTGAAAACGATCCTGGCGAAGAAGGAAACCATTCTGCTGAATGCGAGTTTTCTTGCGATGCTTGATGTGTGCCAAATTCAGCCCACTCCAGTGACCGATCGCTTGGCGCAACAAAACCTTATTGCACAAATCCCAAATTTATGTGCTGTGTTGTGCCGT
>Contig187_1_199_-
GGCCGCGGTTCAAGCATGGGCGAAAACTGTTACCGTTGGCGTGAAGTCGGAACGTCCTCCAGATATGAAATTAACTCACGAACACTAGGTCACCAATTATATTACAAAGTCAGTGACGTTCCAATTTCCTCTTCAAAAGACATGATCACCAGCCGTGGAGGCCAGCACAGCGCAGCAGCGTCGGTAGGCCCCTCC
>Contig189_1_237_-
CGGCAGCTGGGTGTAGAAGCGAGACGAACAGCGGAACTGATACCTGCATACCAAAAGATAGGCCATGGGAGAAGAAACCTCTACTTTGTGACAATTGTCTCATGCCCAGTCTCCCTTAAAACAAAGCAGTTAATGTCACGATCATACTGCCGCAGCATAAAGACCTTGCACAGAAAGAAATCTCGGCTTGAGACACGAACAAATGTGATGGCCTGCACCTTTCACTCTCTACAG
>Contig192_1_206_+
AATGCAGGGTTCCCTTCCAGGTACACGAGGAAAAAGCGTCGAGCGGAGCGAGCGGGAGGTCCCCTAAAGCAACTGCATGAGAATGCACACGAAGGAAGCAGTGCAGTGCCGGATTCACCAGTGACCTCCGAAGACGATGAACCGCTTTTTGATGATCCTGATACCCAGGAGACTCCTTATCAAGAATGCACCGATGGCCTG
>Contig194_1_233_+
CCACATCAAGGTTTGCCTTTACGCAATATTATAACACCAGCGCTGGCGACTGCAGTAATCGAGGCCTGTGACAACCAGTTTTCTGGAGACCAATTTCTTCTACGAATTAAGCCGGGTTCTAATATTGCTATCCTATCCACTCCACACCAAGAAGTAGCTGCGAAAGCACGGACGCTTCGTTTCCTGACCATCAACGGCATTACAGAGCTCATCCCATTGTTGTCTGGC
>Contig195_131_261_+
TACCTGTCCCTTGTACAGTGTGGTGTCTCAAAATCGCATTCCGGGTTGTCGCAAATTATTGGGGTATTTGAAGAACGTCTTTCCACTCTTGTCATAACACGTGAAATGCAAGACGGACACCCTCCG
>Contig196_114_261_-
AGCGTACCGCGGCCTTCTACGCTCTGCGTACACGGCGCTCATTTCATTTTTGGCTGCTCATGTTGGAATGAGGACGTTATAAGTTCTAACTTTCAAAACCGCACAGATGTGCTGCAACTATCCGACACTTGGTTAACGGTCTTG
>Contig198_1_261_+
AGCTCAATGCGCTCTTCTGCAGCTGTGCAGGTGGCACCTGTTAAGGATTTTCAGTCCAGGGGCACACAGTGTGACTTTCAGTCTTGGCCAGCAGCAGAACTCATGGACGACTTGGAGAGCAGTCAAGAATTACTCAATTCATCAGGGCACCCTCTCAGTGATCCAATCCCTCCTTCTCCTATTAGGTGCTCTACACCACTGCCGAATGCAAGGGATTGTGATCATGACAAGACATACGAACCGTCATTAGATGACTCA
>Contig199_55_246_+
ATGATGGACATTTTAAAAACAGTCACTGATCTCAAAAAAGCCAGGAAAATTGTTGATAAAGAAATGGACAAATACAACTATAACTGGGAAAAATTGAAGAACAACGAAAAATTCAGTGACAACCTGTACAGGCTGAGTAATGTGCAATCTAAATGCTTGACAGTGAAGGAGAGCAAACGCAGTGGC
>Contig200_1_260_-
TGTGGCATACCTAACAGGTTCCGAGAAAACACATTTTTAGACGGAGATGACATTGCTGATTTTAATATAGACGATGCTGTGGCATACCTAACAGGTTTTATCATTGACGCTGCAACGAAATGCATTAGGCAAACTAACGGAATGACTAACAAGCGTCGCATCCCATGGTGGAACGACGAGTGTCGGAAAGCGCGCAATAGTCAAAACAAATCTTGGAGGTTACGTAGGACGGAGAGGAGGCAGCCACCCATCCAGCCC
>Contig202_7_260_+
CAGATAGGCCTTCATCTAGACATCGTCGGTTCGGCCTCAACACAAGACTCGCCAACAAAACAGTTCTACAGAGACAAGGCCCTTGCTTCACAAGAAGAGATAACGCCGTTGAAGAAGGTCAAAACACTGCAACAAACTAAACGAAGGCTGGTCAAGAGAAATCAAACCGCCCAAGAAATCATCAAGGAAATCAGCGGGCGAAAACTCTTGTCAGAAGAAGGCTCGCATGTGTTTTCATCTGTTTTCTCG
>Contig203_1_258_-
TCTTTTTTTCCACGCACCGTTTCAGAAGTGGTCAACCTATGCCAAAGCTACGACGAGTTAAGAAAGCAACGCGCCTCCACTCGACCACCTGTGCTCAGCAGCGACTCTTTGGCGACTCTCGACACCACGGGTAACTCTTCGTTCCTTCAGCAGGTCAAGGACTTTGTCCGTGAGGAAATTCCGAATGTACTGGTACGTTTTCTCCCCGCAGTTGTACAGATTGAGATGGTGAAGTATGCTGTCATGGGACACGTT
>Contig205_1_258_-
TCCTCGCCAGCCGCGTCTGCATACGCCTGGAAAATTAACTTCCAGTCAGACCATGGGATTGAAGGGTCCCCGGGCGTAGCCAGAAATAAAGGCGGAGGAATGGCAGACGCCATCTCAGAGCAAGCAGTGAGGAGGCGGAAAATAGCAGAATGCCGTCAACGAGTGTTCGACGAAGGCGAAGAAGAGCAACAGACGCAGCGTTCACCATGCAAGAACAAAGTACGGTTGTTAGGCCTCGCGAAGGAGCGCGGGAAA
>Contig209_1_257_-
TTCGTCCGAGAGAGCGTCGTTTCCAAGCTAAAGCTAGCTTCTGTCGGTGAGACCGAGCTAGCCATCAGTGCCTTCGGAAGAACAAGTGACCCGAGCCGGCGGTTTAACATAGTGAATTTAAAAATCCGGAGTCAGTATGACAGTGTCACGATCGACATTGAAGCCATAGTCGTACCATTTATTTGTGAAGATATGGTCGAAGCCCCAAGCGAGAACCGTTTTCTTCAAGCGATCGCAGCAGAAGGAAAACACCTG
>Contig210_1_240_+
CGCGGAAGAGTGAGCGGCGAACCGTTGCAGCCTATTGGTTTATGTAATGCCGACGTGTCTTTGGGTGGCCAAGTTTCTAACGCGGAGTTTACTGTTCTTCCTCGCTCCACCCACGACGTTATCCTAGGGATCGACTTTTTGCAACTGTGTGGTGCCAACGTTGACTGCCGGACGGGAGAACTCATTGTCAATGGAAATGTTTCGTCTGTGCTCTTAGAAGACCCAACTTGTCACTGT
>Contig212_112_257_+
GCTTGGCTAAGCTACGGCTGGCAACGGATTGACACGTGCGGTTGTTTTCGTTTGTTTAAAAGAGAACGCCGTTATCACCTTCCCATTAATCGCGAGCTTGCTGTGATTGTTTGCGGGGAGCGCTGCTATCACTTTCTGTTA
>Contig213_108_256_+
AATATGAGTCATAAAAGAATACGGCGCAAACATTACTGCAGCAACTTAGAACAAACAAAAACAACTAAAACGAAACGCTGGTATGAGTGGCAGATTGCACTAAACCGCAGCGAAGAAGAGCACCACGACAGAACATTGTCGATA
>Contig214_1_256_+
GATACAATGGGTAAAACAGCTCATAAACTATCGGCGCAATGTCTTAAGTACGCTTGCTGCCGCCAACGAAAGGAACGCTTATCTGGATGGGCTCCATCGGTGCATAGGTCTCGTCGCCGGCCTGTGGACTGGTGCTTTGTTAGAAACTCGGATGTCGACCTCGAAGTCGCGGTAGCTCACGGATTCTCCTCGATCATTGCTTTGCTGCTCACATCAGGCTCTCGCAACGACTACATCTCTCCGAGGGACAGGAAT
>Contig218_1_195_+
ATTTTCGTATATGCTGCTCCTGTGTCCAGTGCCATTTGTGCCCTTAGCAGTTCCGAAGCAAGGGCAACACTGACAAATCACCTACGCACCCTTATCCACACCGGTCAGCGGCCATTTAAACGCTGCATATGCCTACAGGCTTTAGGAGAAAACACTGTGTCCATTGCAAAGCATTCAGTTTTCCTGTCGGTG
>Contig220_76_255_-
GTGTTACTTCAGAAAAGAGCGATCAGGGCAATAAAAAACATACCATACCTTGAGCACACAGCACAAAACACATCTAAAATGGACACACCGATCTTACAGTGGAATGTGAGAAAACTTCTCCATAATCGCGATGATATTAGAGAACTTCTTAATAAATATACTCCAAAGGTCCTG
>Contig221_119_255_+
CAAGCAAATCAAGAATTAACGTCAGAAAGGGTGGTGATCTTCTCGCCGGATGTGGAGACAGGCACGCTCGGCGCCCCATATACAGCATACCTTTGTGGCAGAGTGGTCGACCAAGGACACGTCACTTGCCGT
>Contig222_1_177_+
CGTAAACCGACGTTCAGAAACGAGCAAAACGACGGTGGTACCAGCAAACTCCGTCCTGTGTATCTCGTGCATGGCTTCTCTGGGAAGAGCTTGGGTGTCTTGAAGGGGATCGGTTGCGTCGTTGCTCGTCCTGTTGGGGGGCGCCAGATAGCACAAGTTTCTGTATGGTCTCGG
>Contig223_1_183_+
AGCTTATGTTACGTGCATGCCTCCAAGAAATTTAAGACTCCACTGACGTTAGTAGCGCGCGAATTTGGTGCTCCCCTACAGACCGACCACTCGCGAGAAAAACAAAGCGAATTCCAGAGCCAAAGTTCACTGCTGGAATTTCTAGCCCAATGCGTCCGAAACCAGAAGGCGCGAGCTAAG
>Contig224_1_254_-
AAAGTGCCTAGGATTTGCGACGAAGCAGAAGTCGAAGAGGAGGAGGTTGGGGCATGGAATAGCAGCGAACCGGATGCCGTCATTCGTGTTCCAAAAATTTGGGACCCACAATACAGTGCAAATCTCCCGACGACGCCTTGTGAAGCTTTTGCTCTTTATTTTGACGAAGGTATCATGAACACACTGGTGACTGAGACAAACCGCTTTGCCAAACAGAAAGGCCGACAGCTTTGGAAAGAGCTTACAATT
>Contig226_1_194_-
CCACAGGAGCATATTATACAGGAATTCCGTGCAATACAAGCAGAGTATAACAGTTACACCGAGTTTTATACTGATGGTTCCAAGGCACACGACTACGTAGGAAGCAGCGTCGTATCAGGTGACTGGGAAAGAACTGTCAGACTGCCAAGTTTCGTCTCAGTGTTCACAGCAGAGTGCATTGTGTATGGT
>Contig227_1_131_+
AACACCCTAAATGACACATTCACGTACTTGAACGAAGCGGCTAGGGAAATGCAACGACGCAAAGGAAAATTCGGCCACGCATGTTGGGACGATGATATGCTAAAACGTGCAGAGGGTAGCTCACTC
>Contig228_32_166_-
CTTGTGCTTGTACCGTGGATAATAGTATCAGCCGAGGATGCGATGATCTGTGCCGAAGATGTAACTGATCGTTTCGCTATTGCAGAATTTCCCGTCGCATTGTTTGGGTCTAAGCTATGCCCTGTCGTC
>Contig229_1_196_+
GCCGCTGCTCGACAGTGTCAACACAACACCACTTTTATTCACTTCATGCGAACTTCAGGTACGAAATGTATTTTGTATACAAGAATAATTTACAAGAACATACTCAAATCTGAGGTACAAGCACGAAGCCAAAAAGAAGCAAGAAAACATACACAAAAACAATTTGAAAACAACATATTGCAAAATCTCACA
>Contig230_41_252_+
CCTACAAGTGAAGACACTAGGGTTGCCGCACATTTTGCGTTCCAACGTAACTATAGCACTGTTGGCCCACACCTTTCTGAAGAGACACTTCGGTTCTGGCACAAGTGTGACCACGTAAGACCGGCGCAAATGACGCAAGCCATAATGGGCAACACCACCAACGTGATTGTACTATTTGACGGCTACCGAGTTCCAAACTACGTGAAA
>Contig231_1_189_+
CTCCGCATTGCCGCTTTGACTAGACAAGCGGAGGAGTACGCTGAGGACTTGGCGAGACAAAACTGGAACCGGGTGTGCGACGAACTCCAGGGCACTTTGAGCAACCGCCGGACGTGGGCAATATTAAGGAAGTTGCTGGCCAAAACAGAACCGAGGACCACCACAAAGCATTCAGAGACTGATCCA
>Contig232_90_252_+
GACCTAGCGCGCTATTCATTGCTCACACTTCATATCGATGTCATAATTTTAACACAAATAAGACAGAATGACGACGAATTTAGTGGAAAGCGATTAGCAGATTTATTCAACGATTATTTTGTCAATATTGATACCGGAGAAATTAATGACAATGCCCTG
>Contig233_1_252_+
AACACCTTCCCTCCTCAGCCAGTGTTGAAGCTAGTGGAGATCGGGGAAAGGAAATCAACTGGCGCAGTCGACAGGATCGGCGAGCTCTACAGCACCATACACTGGACCAGTGCCGAGGAGACCGAGGGGCAAGGCATCCGTCAGCCACCAGCGGCAACGTCGAGACGATCCCACAGCAGCCAACTCCGGCACCGTGGAAGAGATCCAGGAACGACAGTGCATACAGGAAAGGACATGGACGACCGAAAT
>Contig235_43_251_-
CTCTCTCAAGTATCCATCCAGCTCTTTCAAGATGGCCAGGTTCTGCAATGGAAGGGAGCAGCTCTATCTCCACCTGCTTCAGAAGAGATGTGTGGCAGCTTCCAGCTTGGTGGGATCACAGAAGACGCCCCAGAGGGCCATCGAAGCATGGCTCTTGTGATACTAACACTAGCAGCTATATTCCTAACTGCACTTGTAACCTTG
>Contig238_6_251_-
GCTCGCCTGCAAGAGGTATCAGTGTCGCCAAAGTGGACTGTGATCCATAAAAAAGAGTGCTCGATGTTTTTGAACATTATCGACTGTCGTGAACCTTGGTTGAATGCGTCATTGACAGTGTTTGAAAACCTTGAAGTCTCTGCCTGCTATGAAGGATCACCAATCAAGAACCTAGGTAGCGCTGTTGTACCGGACTTAGTTCGGCTTTTACGGTTCTGTTTGACGGTTCTCTTGAAAAGA
>Contig239_1_170_-
CAAAACCAGCCGCCTGCGTTCGACATCAACCCTGAGCTTCCCAGCGACAGGCAAAATCAGATCCGCATTCTCCTAGAAAGCTACGGTCACTGTTTCGCAACCTCGTCCAAGGTGCCGAAAACACCAATTGCCAAGCATCGGATCATAACCAGCGAGCACGCCCGA
>Contig240_122_250_-
GCAATCAACACTTTTGCCAACGTCAGCAGTTGCACACCGAAAAGACTTCGCATCGTAGAGCTTCACCCGATGTTGCTGTTAGCAGAAGAGGCACTGGAATGTTTTGATGGCGGTATGCACATG
>Contig241_90_249_-
ATGCCTCGGGAGGTGTTGCCAAGCCTAAATGATGCTTGTAAAGTGCCTGAGCTTGTCACAGACGCCGAAATCCTTTGGACCTTGAAGGTGGTCACGTCTCGTATGTCACACCGGACGCCATCCCAAGCAGGGGAGTTATTCTGGCGAATGTTCGGC
>Contig242_1_249_-
AGAGGTTGTCGGCGCACGTGCCGCTTGTTTTGGCTGTGTTTTATTTTTGCCGCTTCAAGGTCACCCCATGCATGGTCAGAACTACGTTTTCCTTTTGGTTGTTCGTTATTTTTTTTAATGCCAAGATGGCGGCCATGCAGTGTGAAAGTTATATGCCCACGTGCCTACTGTATTGTGTGTGAACTACTTGCCGCACTTCGAAACGATATCCACAAACACCAAGCAAGTCTACAAGTGAAAGCAAAA
>Contig243_1_249_+
ATCACATTCTCCCTCCCTTATCTACAACTAACCAGACCTGAAGAAGATAAAGTTGGGCACCTTCTCAAAGGGATCGCTGAAGACGTGTATAGCTACCTGATTGGAAAAGAGAGTCTCAGCTCAGTCACCGACCTCATCAAGCACTGCCGAACGTTAGAAACTTTGAAGCTGCGCCGTATCACGCCAAAGTTCGGGAGATTAGCCAATGTTACCACAGTTGCAAGCGTTGACGACAGCTCCGGCTAT
>Contig245_65_205_+
GTGCGTTTCAGATTACTAGAGGGGGGAAGTATTATATATCAGCATTTGGACGATCGGGCGAAGACGAGAACGAAGCAGCGTGAACCGCGCTCTGAGCTCGTGACCGCGCAGCGTCTGGGCAGCGTTCCAATGCAA
>Contig246_1_167_+
GCACCATTCAGGCACTTCTCAAGCACGAATGAGGCTCAACACTTCCCTGCACCAGCCTACGAAACACCTTCTAGGCTGCAGTATCCACTACGTTGGATTTCAGAGGAACACAAGCACCTTCTGCCTAAGCAGCATATTTGCGTGACTCACTCGCAAGGAACA
>Contig247_62_232_+
TGTGTACATCCAGCCGCCCAGCAGAGCGAAGCCCAGCCTTTCCAAGCGCGTCTTTCGCTGATCGGCAGCTACCGAATCGAAAAGATTTTCTACACCGCCTTTTTTGGTGAAGACATCGTACAAGCTTATGTATCAGCGTCGTCTGGAACACTCACCGCCGTATTC
>Contig248_1_247_+
GACGCCATTTTGAAAGGGTTACGGCGGCTGTCTCTCGGCCACGGAGGTTTTCACGGAGCTGTCGATCGCGTCGCTATGCCTGGAAACGCGAAGAAGTACCGCACCGTGCATGAATTTGGCCGGAAAAAGCGCAAACGTCGCGGGAAAAAGCCCAAGCAATCGCCGGAGCCCTCGATCGGCGTTCAGGAAAAAGGTATAAAGGTCAGCTCAATCGGTAATAGGCGGCCGCCGCGAATACAGTCT
>Contig250_1_247_-
CCGGCAATTGCTCCGCCCGAGCGTCTCTGTCCATGTCGCATGAGTCACGACGTGTCACTCAATCCTGTCTCTTGGAGAAATGCTATAAGCAGAGCTGACACCTTCTTGCGAACCGACCGCGTACCTTCCGGATATATAATTTGTTCAGTGCTTGCATGTGGAAACCCTCTTTTTTGCATGTTGTCCATGAGTGCTTTCCTCTCAGTGCAAAAGTGCTTGCAGTACCTTCCCCTACACTACGCACAT
>Contig251_59_247_+
AGCGGAAAAGCAGTTCAGGAATCACCCTATCATGCATATCCAGGAAAGGAATCACTTGAAGACAGCCAATTGACAACAAGGCAGACCGATGATCCGCCCACGGATTGTGACTCATTTTCTAATGCGTGCCCAGATTCGGCCACTGAAGCAGGGATGAGTGACGAGACGCAGCGAGCAGATGTT
>Contig252_1_159_+
GTCCCACCTCGTCATATCGCACATCTCGCACAGGCCTATTTTCGGTATATTTTGCTTCCGTTCCTACAGATGTTCACGCCTGATGTTCAGCAAGCATGCCTACCTGCTATTCACATTGTGCCCATTGGTCCTCATTGGATTCAGCCTGCAGTAACA
>Contig254_43_246_-
TCCAGGAAAGACGACGTGATCATTGACCCCGACCTGTGCGAGAGCTTCATTAGCTATGTTGTGTATGAGGACGGCTGTCTTAAGCTAACTCGCAGCCACCCATACTACTGTCAGGTGCGAGTGGCAATGTATGTTAAAAATACCACAGTGTTTCTTTTTTGTGTACAGCAGCAAGCAGGACCTCCTCATAATTGTAAT
>Contig255_1_159_+
TCCGTGCACAATGGCGAAGCAGCGCCCCTAACTTTAAACGACCACGCAGGAGTGCACGCTGACCCCGTTCTGACTCGGTACAGTAGAGTTGATTCGCTGCGGCTAAGTCCTTTTGTCACACAAGGCTGGTGTGGTGGCTTCCACAAAGAACGGAAA
>Contig256_1_246_+
TTAAGGCGCATATGGAGTACTGTACACCTGCTGGCTTTCGTATCGTTGACTGTCATAGAAGGGAATGTTTCGGCGTATCATGAACAGGCACAGAGGACTGGACGAGGACAATGCCATCAGAATGGTCCACGCTTTTGTACTCTGTCATATCACCTACGTGGCTGCGATGCTCAACTGGAAAAAAGTAGAACGGCAAAGACTTTGACTTATCACGGATATAGCGGCACCAGTATCCTGCAGTAC
>Contig257_70_246_+
CACAGATGTAATGCCTTCCTGAACCAGGTCATTAATTCTTTCAATAATACTGCGGTCCACTGTCTGTCCATACTTCATGAAGTGGCCAAAGTCATGCTCTGTGTGGCATTACGTCCTCGTCATTGTGATGTAAAGCCGTATTTCAGACCTTGGAGGGTTGTCTCCATTACG
>Contig258_1_246_+
TGCAAAGGAAAATCATGCAGAAGCTCTCATCGACTGGCGTCTTCCGGGAGCTCTCGCTGCGCACGTCCTTCCGCTGTCACTACCAAACTCCAAAACAGATTTACCGATTGCGCTGAGAAGGTCATCTACGACATTCCGCTAAGTTGTGGTCGTCAATACATAGGGCAAACAGGCAGGTGTTACAATGAAAGAGCTAAGGAGCACAGTTGGAAGGTACGAAATAATGCTGGTGGCTTTTTAAGT
>Contig259_1_197_+
CACTACAGTCGGCCTTCAAACACGCCTCTTAAAATTCGACGCGTCGACATTTACCAACAAAATATAGATTTAAATGCAAAGCAACAACGTTTGCATGACAGGTATTCCCGCCGTACATGTGTCGCAGTGCCATGCAGGTTCTGGGGAGGCATCCTTTTACTTATATTGCAGACCTATACCCTTTTCAGACAC
>Contig261_1_246_-
TTCAGCGTGGTTCCGTTGTTGGATGGTTCGACGGTATCCTTCGACAATCGACGGATCTCTCGCTGGTTGTGCCAGGGTGAATGGACGTTCAACGTATCGCTTTCATCAATTTCTGGTTCCTGTGCCCCGCTAAATCCTTCCAAGGACTCACCAAACCGCTCAACGGATCTAGTAGGATGTGACAAGACACCTAACCAACGTAACCGCTACCATCTTTTGGATGTTTCCGATGATCTGCGCTGG
>Contig262_1_246_-
ATATACAATAGGGACCAATCGCAAGGTCGTCTCCGCCTTCGAAGAGAGGAGGTCACGCCCCGCCTTCGCTGTTCCTCAGCGGCAAGGAATGCCGTGGCCCGAGTGGCAGCCGATGTTGATTCCCGGTATACGGCCCGGCGAAGAAGTTTGCTGAAAAACAACAGCAGCACAAATAAAAGCACTCTTCCCGGCCCCGTCCGTTTTGCCGACCGGCTGGCACTTTCTTCTAACGAAGCGGCCGTA
>Contig263_1_246_+
ATTATGAATGAGTGCCGCCGTTTCGAAGACGCCAAGAGCCGTCGCATTACTCCAACCTTTTCCCGTCTGCCTAACACGGCTGCAACATCTACGTGCGAGGACATCCGTGTTCCACCCATTCCTGCTGCATCGGACAACATTACGCGCATCGTCCGCCGAGAGATTGAAGCTGCCTCCCCTGTTCCGCTTCAGGTGCGCACCACCGATGATTCCCACGCCACTATTTCACTCATCCAGACGGTT
>Contig265_1_245_-
TGGTTAAACGAGGTCCAGCACCTTGCGAAGGGGACTGTCATTGCCAGCCTGAATGATTTCGTCCACGTTTCTGAGCTGAGCATCCCTGAGGCCCCGACACCTGACTTGCAAGATGTGGATTCGGTCCTAGCATCCATCAGCATTGAAACAGGACTGCTGCCCAGCCAAAGGGAGGAAATAGAAAGCCTGGTAAGAGAATTCGCCGCATGTTTTTCGATGTCCTCTAAAGTACGGCGCACACCT
>Contig266_1_245_-
CATCCGGCAGACCCAGCTCGACCATTATTTTACGTGGTAGATGCTGTGCATTTGTTTAAATGCATACGCAATAACTGGCTCAACCAAAAAAATGCTGGAACTTGCTTTTTTTACCCACTCTTTGAGCTTTCGAACAATGATGTTCGTCCCGAATGCAAAATGACTGCCTCATTTAAGCATTTGAGAGATTTGCATAAAGAGGAATCAGGTCTACTCCTAAAGTCTGGGTATGGCTTGACATCG
>Contig267_100_245_+
CATTGGACGCTGTTTGCGGAGACATCGAAATGCGCTAAAGTGTTTTGTTTTGGCAGGGTTCGCGTAGGCACTTTCGGCGAAGTGGTCCGAGCAGAGGCGGTAGCCGTCGTACAGTTGCTCCCGTGTGAGTCCCTCGAGGTC
>Contig269_1_183_+
CCTAGCTTAAGCATTTCCTGTACTTCATCTTCTATAGCTTTCGATCGTCGGCAGTCTAGCATTGTTGCTCTGTTGATGAGCTCTAGGACGGATTTACAACAGTGCTTGGCTAGCGGAATGGCCCATTTGTCGTCTTTGATTCCAGCCAATATGAGAGATATTCGTTCTTCGGTTGCTATG
>Contig271_17_244_-
GACAAAAGGAGAGAACTGATTTTTTTTACCATACCTCTGAAGACCGTTTTCACAATTCCGATTCGCCCATCTCGTTCGAATGCCGCACCGTCAATTTCATTTGCTCATTCTTATTCACCAGTCAGCATAAACTTCCTTGACGTCACGGTATCTCTGTGTAATGGCAAACTGACGACCAATCTTTATAGGAAACCAACTTGGGTCCAAAAAACACTAACTTCT
>Contig274_1_244_-
CTGCACCACTGGTTTATGGAAGGACCCATACACACTGATACCCGCCTTCACTGCCAAAAACATCCTGAAAAAATTCTCGATAATGCAATACAGTGTGCTCGGTCCTTGGACAGGGAAGTCACAATGCAGGCAGGGCAGAGCAACAGAGACAAAACGTTATGTCCAAATTTAGTGCTCACCTACTCCGCTGCAGCCCCTCGTGTCAACTCCATCTTAAACCGCCACTTTAATATACTTAAG
>Contig275_101_244_+
AATCAGAATCATCTCCCGAGTCTCCGCTCCTACTACCATCACAAAATTCGGATGCAGACTCACCGGAATCCGTTTGAATTTGCCGCATCGGAGGAGCAGCTGTGCACGACGTCGACGCCGTGTCGGAAGCTAGGGGTG
>Contig277_1_243_-
GACCCTCCTTGGATGTTCGAAGACGTCTCCTACGAACTGTGCATTCCTGGGCTGAAATCCAAGCGATCAACCCCTCCTTCTGAAGCATGCTACCGGGTACTTGAGTATTTATATGATAAATACAACGGCTATCTGCATGTATACACGGATGGATCTGTTAGTATGGACACAAACAGCTGTTCTGCGGCATATTGGATTCCATCTGTTTGCTATGCATGGTCTGGACGTTTGGACAACGTA
>Contig279_76_243_+
TCCACCACATTCGTAGACGGGCCTTCGCAACCGAAACTGCGTCGTATCGCTGGTCTGCAGCCGACTCAAATCCCAGTGCCACCGGAAGCGAGGTGTCCTCTGTTGGTCGTGGCATCAGCTGTGAGCAATTCAGAACGATGTGTTCTATTGTCTCCTCCTCGC
>Contig280_1_243_-
CAGTGCCACTGTTCATGGGCAGACCTGTCTTTCACGGATGTTGAAGTGCGCGACGCTGACTTTGACATGTCTGTGGAATTCAGCCGGCAAACGTCGAACATAAGAAGCTCTACTCCTGTGCCCACCTCAACAGCCACTCACATGGAGCAGGATGAGGCAACGTCCCCCATAAGCCGGCCCATTCAAGCGTTGCACGACAAGACTACAGATGAGTCGTACCATCCATCGTTTGACGAGTCG
>Contig281_83_243_-
GAAGGTGCTGTGCTTTTCCCTCTGTTCTTTAATCTTGCGGTACATCTTCCGGCCCAGTCACGAATGATTGTCGGGGGTTGCAAAGATGGACTGGGAGCGGTTGGCGGCGATCGCGAAGAGCAGAAAACTGTCGGGAAAGGAGGTGTTGAAGTTTTT
>Contig282_1_242_-
TGGAGTCCGGGCTTTCAAGTACAGGAACTTGACGACTGCTCTCTGTTCCACTGCATTCATCTTGTCATTCTTAACCTGCTGTCCTTATCGCGCATATCGGTCGTCCAACATAAAGCAGAAACGTCCGTTACAGAAAATTCAAAGCGCCGTCGCGGCAGTTGTCGCACAACACTGAGAGTTTCAAGCAGCCAAACAGACATACCGGTTCAGAAATGCACGCAGAAACCCTTTCCTCCC
>Contig283_1_242_-
TGCGAAACATTGATCCTGTCGTTGAACTGCATCAAAGTTGGGGTGGACGTGGAGACGGAGAACCTGGGCAAGGAACTCGCAGAAGTCGGACATATTCTTGTCAATGTCGCTAATGTAGTGGCCACCCAGCGAAAATCAGACGAGGGCGACGCGTACATGTTCGGAGACCTGTGGCACATGATCAAGACCTCTGTGAAGGAGACTAGCAAGAAGTTCGCGGACGCGGCCAAAGGCGCT
>Contig285_1_242_-
TGGTTCTTCTCCTCGTCGCTCTCCTGGTCTTATGCATTGAGACTCCCAGATTACACCCCTGTATTTGTAGCGGAGCTTGTAGCGATAATCTTAGCCTTGCGGAAACTCCCGTCAGATGCAGTCAGTGCAGTGATCCTAACAGGTTCGCTTTCAGTCTGCACTACATTAACAGCTTCTCCCAAGTCTGCTGCCCTCCAGGCGTTCCTCACTTTAGTCCCTCCACAGATAAACCTAGTAAAA
>Contig286_94_241_+
GAGAAGGCGATGGAGGAACTACAAACGGCGATGGCGGCAATGCAGCTTACCATCAAACAGCAACGAGGCGTCATTGACCAACAACGAGACGACATTAGAAGGCTTCAAGAAGGGGGAACAGGAATTGAAGCCAACAACAACAAG
>Contig288_43_241_-
TGGGTGCCAGGGCACCGCGAGATCGAAGGAAACGTGTTGGCGGACCAGCTAGCTGCATCCGTCCACGAGAGCACTGCCAATACATCCATAGCTATCCCTGCGCTTGACCTAAAACCTTTCCTCAAACGACAGCTCATCTGGCTTCCAATTAAACTTATAACCTTTTCACTGTTCTCGTCACGGCATCGTCAAAGC
>Contig289_1_241_-
GCTCAATCTAGACTGCCTTTCGCACTTCCGGCTGGCTCATTGCATGAAGCTGGAGACGTAGACTTCGAGTGCAATACTTCCTTTAGTTGCCCGAGGTCTTGCAAATGTGAAGGCACATTGACAGTGGGAAGGTTCTCGATGCGGGCTTCTCCGATAAACACGTCAATGCACAGGTCGACTGACACAGTCACTGAACTACGCACAGCGGTGCACGGTCAAGTGGTAGGTACAAAACAG
>Contig290_1_164_+
GACTTACAATGTTCATCAGCTGCTGCACATACCAAAATCTGTTCTTTTGTTTCGGGGGAAGAGTCTGTTTCCTCGCTATCAGTTATCGAGCTGATGAGCAGTGTGCTTGGTGCAAGTGACTGCAAGAGTGAAAAACAATGCATGAATATTACTGGTTTA
>Contig291_51_241_-
TCCGCAATTATCGCACACGATAGTCAACTTCACTGCGAGGCCGTAGTCGCGATCACCCCTCACTATTCGCACTGGTCCGCAGCAAGTCTCGCATCGCAGATGTCGAAGGAGGGAGCTCATGCACTGCATGTTTATTATCATGTATGGAGCGGGCTCGTCGGGCAGAGTGGCTCGGTCGCAGGACGA
>Contig292_1_240_+
GGCCTTAGCCGAGTCCCTGGCGGCCACGTAGTCCTGGAGCAGTTCAACAAGTATTTTATTCTGCGATGCAGTGTCCTTTCCTCGCACCTTTGCCCTTCGTCGTTTACGCCCATAGGAATTGCGCGTATGAAACCTTTTCGCACCACCAGGCATGACAAACTTCGCGTGCTGATCGAGCGAGCAATCCACAAAGCGGCAAGTCGCACAAAATGGCGGAAGGGACTCGCAGTCTCAGGT
>Contig293_46_240_-
AACAGAGACGAAGAGAAATGCTTATTTCTTGTGGGGTGTGTGCGTGTGCTTTTCGCGCTGCAGTATTTATATCATGCAGCGCGCCTGCCGAAATCGACTAGCTTGTACGAGAGTGCTACATCAGTTGAGTGCCCCGCCCCTAATTCGACTGAAGGTATACTCGTCTGCTGGCAAAGAGGCACCACCAGC
>Contig294_1_203_+
AAAAACGAAATAAAGCAGGGCATCGTCGATCACTTTAAGGCATTGTTGGGCTATCCCCGTGAAGTTAAAGATGGCTACCAAAAAGAATTCCTCTCGTTGATGCCAAAGCTCGATGAAGAAGTTAGAACACAGTTGAAAGAATTAATAGTTCAGCTGAATACCTTTTGCTTTGTCTCATCAGGAGCTGGCACTGTTCCC
>Contig295_1_239_+
GATTATCTTGACGGTTACGTGGTAAAGAAGTTTTCAACGATAAGCTGCACTGACTGCGTGGGAACACTCAAGAGCCAGACACGAGAGCCAACTGACCTACTCCAGAAGAAGTCAAGAGGATTCCTGCAAGTGCCCTCATCCCAGCTGCTCAGCCTGTTGCGCATTGTGGAAGGACATGTTGAAGAACTGACTGTGGACACAGTTGCATGTGCCGATGTGTATGCGAACATTGTTGAC
>Contig296_1_156_-
AAACTACAGTGCCTAGAAAGTGAAACCACCGTGGCGTCCGCATTCTTCGAAGACTCGTCGTTTCACATGCATGTGTCGGTTCGCGTGCAAGTGACTGTATTCTTTCGTGTGTGTAAGCGCCCATCATGGTTAAATGTAAGTGTGCTGTATCCG
>Contig297_86_239_-
GCCCGCCGTCCCTGCGATAAAGAAAAGCTCTGTGAAAATATGCAGACTTTGACGGTTTCCTTGAGGACTCGAAACGGCACATTGTCCAGAGAGATTCTGCACTCGGAGTGGATCATGGAGAAGATGACATCGGCTGAAAATTTTACTTCC
>Contig298_1_239_-
CAGGCCAATACGGTCACTGTCCTAAACGTGGATGGTCTCAACGCAACTTCCGAGCCGAGCATCATTGCTTCAGTGGGCGATGTCCCCTTGTCTTTTCTGGTAGACACAGGTGCTTCAGTTTCTTTAATAAGTGCCGCTGACTTTTATAGTCAGCTTTCCGGCATTCGGCTCTTGCCTTCTTACTCGTTGTCCTCGTTTTGCGCGCTGACTGTTCAGAATGTTTTTAGCCAGTTCCAA
>Contig300_58_239_-
CTTATATTCGCGGACACCCGTGATGCTGTACTCGTACCATTTCCGTCCTGGCATAATATAAATGCACTGGAGGTTTGTTTGAACAGATTTCATTTTACCGCATTATCACTGCCGGCATGCCATGTGTTCGTACCTCCAAGACATATCAGCAATGTTTTGGTCGCGTATGGTACAGTG
>Contig301_1_238_-
CTACATGCGCTCATGCTCCTTCTTTATGCTGCACTGCAACAAGCATGCTGTAATCATCACACAGGTGAGATCGTTGACCCAAAACTATCGGATTTGACGTGCATCTTGGTTCCCTGCAAGCCGAGAGTGTCCACCACGTGTTCCGTCTCTGCGCATGGGAAACGCCCCCGTCTGTCCTATAAAATGAACGTCAACCCGGCCAGCTTCACAGAGCACTGCGATTGGGGTGGGTTG
>Contig302_1_238_+
GTAATGGTGACGAACTTCAGCAACGAATACAGGCACCTGAATAGGGGTACGACGGTAGCGCACCTAAGTGAATTTGTGGAAGTAAGCAATGCCTTCGCCCTCACCGATTCTCGCGGACCCGCAACGACGACCGCATTGTCTACGCCCGCCTTCGACGTCAATCAAGGCCTTACTACAGCAATACAAGGACTGCTTCTCGTCGTCATCGAGGCTTCGTCAGACCCCTCTCGCAAAACA
>Contig303_1_212_+
ATGGACATGCCAGTAATCAATTCGTCAAAGGTAGCACTACCAAAGCCGCTCACCTTTTACAATCTAACCGTATTTTGTCAGTTTCACGCATGCTACGGGGCCGGCTGGCAAGGAACAGTGCGACCTCAGAACGACCTCGGCATAAACGCTTACAGCAGTCTGTACCATAATGATCAAACTCATATGCTCATCGGAACACATACGTTA
>Contig307_44_237_-
TACAAGTTGATGAGAATAGCCTGGTATTTCATTCTAGGAATCCTTGAAGATGTATTTCCTGCACTTGCGGCAAAAGTTGCGACATTCAAGCCAGAAGACTGTTACGCTGTGATCATGCTTGATGAGATGCAGCTTACTCCGGGCCTCGATTATGACTGTACTACAAATTCTGTCATTGGTAGGTATTCG
>Contig308_24_237_-
TATGTCTTGCCTTTATTCAGCCTACGAATTCCTTATTTTGATTTAGACAAAGCAATTTACTACACTTTTCACTCGCAGACACATTCAACACAATCACAACACCGCACGGAAACAAAGTTCTCAAGTCCGGCATCAGCGGAAGAACGCCGTTATTTTCGTCTGGCGATGCTTGCGAACAGCGCTGCGAACAATTTCGTCCTCCACAAAGCT
>Contig309_1_237_+
GGCTCCTTGGAGGTTCTGCAGTCGACGGTTCCGGACGCACCGCCAACAATCCCCCTTCAAGGGTCGGCAAGCAGCAATTCACCGGGCCGTCACGTCTCTACGTCGAGCGGAGGACCGTACTCGTACTTAGACCTCCTGCGGTTAGGCCTCACCCTTGCTCGGGCCAAGACATCAGTTGAGACGGGGCGACGGCTTCGGAAGCTAGCGGTTCTTCTAGCCATCGTAAAGGACAGC
>Contig310_1_237_+
GGAGGATCACGTTCCTGGGCTTTAGAAATTGTCCTCCTTCATCCGTGCAAAGTGTTCTCCGAAAGACAAGGACGTCAATGTACACTCTTGGACCTTATGAACTACTTGCAGCGAAAGGGAAGATTTTTCTTTGGAAACGCGTCAAGCCAGGAAAAAGCTGCTTCAATTTGCATTCAGTATGGACCGATTCACCAAAACCTTGTTCCGTGTCGTGTGGAGAGTTCACTTGTACTG
>Contig311_1_237_+
TACCTAGACGATGTGTGCCGCTCAGAGGAGGAACTGCCACAGTACTCTGTATGCATGTATTACTACGACAAATGCAACGACTCCGTGAAGGAACTCTTCGAGCAAAAGGAGAAAGGCTACACTTTGGCTCGGTCCCTGCTTCTGAACAAGACAATGTGCGAAGGTGTGAAGAAGCTGACCTCCTGCATCGACAGTCAGACCATGATAAACTGCCCCGCTACGTTCACCACAGGT
>Contig314_95_237_+
AAGAGTTTAAACGCGCGGCTCTTAAAAGATGGTGAGATCCTCCAAGATGTAGGCAACCTCTTAAACCGTTCGCTGCAGGGTAGAGTAGATTTAGACGGACGCGAATGGGATGAGGTGAAGGAAGCGGTAGCGGAGCGT
>Contig316_1_236_-
CAGAAATTAGCGTCTTCTTTTTTCTTTTCGGGAGTGCCATGCAACGACAGGATAACTGCCCTCGAAAGTAGACTCTGCAAACACGGTGAAATATTTGGATGTCTACAGCAGTTCATCTTGGACTTCGTACCTCCGATACTGTCTGTACTTATCGACGGCTCATCAGGCAGAGTTGTCTACCCTACTGTTCAGGCTCACTATAGGTACAAGCTGCCGGACATGCCTTTTGACATA
>Contig317_1_178_+
ACTTCTGATGACAGAACCTTCAGCCCATCTTGCCGTGGTGTTGCCCCAACGCCAGAAAAAGACTGCTCCCGAATCGAGGGTCCTACAGGCAAAGAAAAGGCAAAAATGTTGCCCAGTCCCAAAGGCTTTCATACAGGCTTAAGCTGCGAACAGCGCAAGCGAAAAAGAGTCGCC
>Contig318_1_236_-
AACCTTCCAGTGCTTGGACAACTAATCATGACTGCCAAATGCGATGGGAAGGATATTCAAGGCACGGTCATAGTGGTCGAAAGCTCGGGACCGTCGTTATGTGGCAGAGACACGATAAAGGCTTTTAACGAAACTCCCAGACGAAGGCTCTATGACGTCTTTAGCAAGCATTTTATCGACTTTACTCTGGCTGACTTGACGTTCTTCTTGAGAGACGCGGTAAGGAGGACG
>Contig319_1_126_+
GACAACTGCCAACAGCTTTTCAAGCAACATTTCATGCAAATCACACTCAAGCCGTCAAACATACACATGCTGACAAACGGGCTTCTCGGAATAGACATAGACGCGCATACGCACGCTGAAGAT
>Contig321_23_235_-
CTAGACATGTACTCGTTGCGATGCATTTCCTACGACCACAAACAATCGACGACCATTAGGGGAACATGCATAGACCTCGTCTTCGCAAATTTCAAACTCGACCCTCTGCAGCAAGACCCACTGACGCTACACTTCACCCACCACAAAGCAATCGTCTTCAAGATACCGCGCGTACCGACGCTAGGAATGACGCTCCGACGCTCTACA
>Contig322_1_235_+
CCTGAGGAACTTGACTCGCGAGCGGGCGATAGGCAAGAGAAAGTGAAGGTAGGCAGCGACTCGCAAAAGGCACAGAGCTCCGGGGATCAAGACAGCGAAGGGCTACAGTATGAAGAAATGGACGTAGCTTCCACTAGTGGAGGTGTGACGAAGAGGAGTCGTGACCAAGCGGCCGGTGAACAAGACCAAACAGGGGACCCTACAAGCGAGGAACCGCCGCAAAAGGACCAAGGC
>Contig324_91_235_-
CGACTAAAAACGTACCGGGACAAGCAGCTGCAGAACGACGCGTGGCTGGAAGTAGAGGCTGCCCTGAAACAAATGTCTGAACTAGTGTGGGGACTATATGGGAAAATGGTCGCTGCCCATTCGATCCAGAGCTGTCGTCGA
>Contig325_1_234_-
GACCAGCAACGCCGCACGGTTGACTTACTGCTCTTGCCCATTTTAAAGGTTGGAGTGTTAGACGTTCGTTTCTGCGTTCGCGACGAGTTCCGGAAGCAGCACGAAAAGGAAGCGGAGGCAGTTTTCTTTGAAAGAAAAGGTGGACATTATTTTGAAGAGCGCACTGGTGATGGCAGATCATGTGACATTTGGAGAACTTGGCAAAGAGCAGACAAGACCAGCCAGGCAATG
>Contig326_1_234_+
TGGCGAAAGGCCAATCGTCTCACAAAACAATACCGACACAAAGGGAAACGCCACCGAGATCTAATGTCTCCGAAACGTCAGTATCAATTGATCAAGGAATACCAAGAACTCCTAGAAGCCGACGAATGGCACAATACATGCGCGAAGCTTGGACTCAGCCACCCAGCCAGGATCCAGCACATAACACAGCACTCTCAGATGGTCTTGAATTCTTCTAACTTGACGCCACAA
>Contig329_1_233_+
AGGGAACCAATCACCATCTTCCACGTTGTACAGGGAAACACCGGGGTGCAGAAGATATGGACCGGAGACCGTGCTTTGTTTCTTTTGTCTTCTGGTGCGTGTCTCCTCAATCGGAAAGAGCCAACATACTATAGCCTGGCTAATAATACCTACTCATCGATAGACCTCAGCATTGTCTCTCCATCGCTCCTACTCCTATTGCACAACATCTTGCCTATCCGTCACTTATTC
>Contig330_75_233_-
CTACAGATGAGATCCTTCTTTGTGCAAACCGACAATGGGCCAACCTCTCAGCACTACACACACCGTGGAGTTCCTCAAGGGGGCGTTATTCAATTTGGTTCTGATTGGTCTCGTGGAACGCATACCAGGTTGTGTACAGATATCGATTTATGC
>Contig331_1_218_-
CACACAATAAATCATTCTAAGTCTCAGTACAATAAAGAGAAAGAGTCTTGCGGCCTGAACGTTGTCTCACAAGTGGTGGATTGTGCTGTCCCGTTCCTCAGTCCTCTCGCTCTACCGGTTCCCCACGACTTCCGCTACAATACACCCCTGGAGCTCCGTTCGGGTCGCCGCTTAAACCAAGAGCTCTCGGCCATGCCGCAAGACCAACAACCC
>Contig332_70_233_+
CAGAATTATACACAGAAATTCATTAAACTCTTCAGACTTAAACTGGGCACATTTGTGGAACGCGCGTCAGGCGAAACGCTAGTAGCATTAACAGGGGAGAGCTCAATCAAGTCTGTCGCCAGCCTCAGTTCATATTTAGACAGTTTTGTCTTCTTGCAC
>Contig333_1_232_+
GGGAGGAATCATAATGGAGGTAACGACCATTGTGTCTCGTCCTCCTGTAAAGAGTGTCAGGTGCTTGCATTTTCTCACCGCTTGGACATCAAGAAAGGAATGGTGCAGTCTCGTTCACACTCAACCGTGTTCTGTATGTACGATCTAGTGGTGCGACGCACACCCATTTTGTACGGGGAAGTTGCGTTCAGTCCGGACGAGGTCATGCCCTCGGTGGACGTCTGGCAG
>Contig335_1_232_+
AACGCCCGACGATCAGCCCATATGCTTTTCCTGTCAAGTCGAACACATTTCTCATTACTGCCGTCGCCGTTGGACCTACCCACCACGACAGACCTTCCCTACCTACATGCGCTCTCCTCCAACCAGACAGACAGCGCCTACTTCACCTACTTACTCATCGTCGACCTCCCACAAGCCTTTTACCTCCGATGCCAACGATGTTCGCCGCTTCTCCCGTTCCATCGATTG
>Contig336_1_232_+
GCTGTCTGGAGCGACGACAGTTCAAGTTCACTTCTCAACGGCGTTTTGGCTTGTGGGATTGCACGCTGTGCTGCCTTGAAAATGCAATTCGCATCCTACACATCGCCTGTAAAACGGTCAAGGATGGGTTCGTGTTGTGCTGTGTCCGGGTGCAGCCTTCGCTCAGGAACCGACCTCCTTTCGCAAGTACGAACGTTTAGGTTCCCTATCGAGGACGACAGGAGAAAC
>Contig337_1_232_+
ACAAGAAGGCAGAGGGCGTCCAAAGAAAAAAACATTCTAGAGTACCTTGATTTCAAGCTTTGCGTGGCCGAAGCATTGATGTGGCAGAAGGTGATCGCAACTCGTCAAGAAGACGAAGATGACCTAGACATCCCACCAAGGAAGAGGCCAAAAGCTTTGCCATCAGAACATTTCCGCAAAACAGACGCACTGCATTTGCCAGTGAAGGACGACCTACCAAATGGAGCG
>Contig338_1_232_+
TTCGTTGGTTTTGCGCCTTCTGACTACAGAAACAGCTATTCTTCAAAGGCTCACAGTGGTACACGACATATATTTGTGGAACACGACTTGTGCGACTGGGAAACGAGCACACCGCGCCCAGTGTCATCGGGCGTGCCACAGGGAAGTGTACTGAGCCCTTTCCTATTTAATGTTGTGCTCGCGCCGCTCATAGAGTGCCTCCCGAGTGCGGCTGCCTTCCCTGTGCGC
>Contig339_1_135_-
AAGGTGTGCTCAGAAAGCAGTACACAGCACAGCTGGCAAATTTTGAAAGGAAGCAACAGAGGCTGGATACTCTGTGAACAAGCATATTGGAACGAGCAGAGATATCAGGTTAAAAAGGAAGGCCGTTTTATA
>Contig342_1_231_+
GAGACACATGATCACGTGGAGTTCCTGACGCCTATCGGACGGACGGAGTCGCCGGCGCGGGACGTCATGCGTCTGCTAAAGACGAACATCGACCCGGTCGCCAACGACATCCGAGACGTCACTCTGCGGCACACAAGGTATGGCGTCACGGTCTTCACTAATAATGCACAGACCATCACAAACATCAAAAACGCCGTTAGTGAGAACGCAGTCACGCGCGCCGCCATG
>Contig343_1_231_+
TCGGTTCGTGAAGACTCGCCTGCCGGCACAACAGACCGAGTTGGTTTTGAGGACGTGGACCCAAGCTTACCGGCGGCTCAACGACTGCCTAGTTCCGACACGTCTTCGGAAGAGAGCTTCAGTTTGGGACTTTCCAGCGTCGGCGAATATTTTCTACACTTGCAGAAAACAGTAGAACCGGTCGGCGATCTGTATCTCTGGAAACGTGAAGCCTTTGCCGCCATCTTG
>Contig345_1_231_+
ACTGCATTTCAACATACTAGTGAGAAGTTGGTAGATAATTTTGACCCTAGGGTTGTTATAATGCCCTTGCACACTGTATACCAGCATTCTTCAACCCTCATTAGGAAAAGTGCATGCTTTAAAGGCTACCATCAAACCCCTGAACTGTGCTCAGCAGCTCCAGAACTACTGTTGTGTGCTACACATATGTATTCAAAATATCTACAGCATTGTTCACTATTTTGCCAT
>Contig346_1_154_+
GTCTATGCTTCTGAGGCAGAGATAGTACCAAAGGCTCAGTTCAAAGATTCCAACTTCAAACAGAGGAGACAGCATGGTTTAAGGAAACTGAGGCGAAACGCCGTTCCTACAGTTAGCATACAGAAAAGTTTGTTGATTTCATGTCGCAAA
>Contig347_21_230_+
TGCAGTGACGAACACCCAGCGCTGAAGCAACAAGAACGGAAAGTGTTTTATTCACGGTCGATTACAGGTATATATAGCTTTGGTTGTCTGCCAGATAACAGACACGTGTTAGCTAAACAAGAATCAAAAGGGATAATCTGGGAGCGCATGCGCGACCTGACGTTACATCTTCCCCCGGGATCATGCGACGTCTCAACTACTAAA
>Contig348_1_230_-
CGCGATCTCTTTGGCCCGCTCGCCGGTAGCAAGTCCGCTGCCATGAAAGACTTGTCCTGTCGGGCCCAAACATCCACAGAGTCGTACGTCGCTTACATCCTTGACGTTCTAGCTCTTTGCCGCCTCGTCGACTCCACCATGACCGAGATTGACAAAGTGGGCCATATCCTTAAGGGCATCGCCGATGACGCGTTCAACTTGCTCGTCTTTAGAGACTGCTCGACG
>Contig349_1_230_+
TCCATAAGTTTGGAACAGACACTGGTGAGAGAATTGGGACGACAGTTATTACATGAAGACGATGAGCCTTTTTTGGGACCAATAAGTAGCGACGACTTCGCGGAACGTCAACGAGCTGACCCAGAGCTGAAGGGCCTCATGGACTACCTGGAAGGCAAGACCGCCGCCGTACCGAAAGTATTCCGACGAGGACTGGCTTCGTTTTTCCTGCGGAACAACGTTCTCCTG
>Contig350_1_230_-
AGCTTGCATGCTGCCGTTGAAGCGTCTCCAGACAGCTTGTTTGAGAATGACGTATTGCTTCAGACGTTCCGAGTATGGGCTCTAGGTGACCACAGTTCTTGCCTTATAAGAGGAGTCCTCGACAACGGAAGTCAAAGATCGTTCATTAGAAAAGACATATCTCGAAAACTAAGCCTGCCAATAATGAAGAAGGTAGATATAGACGTGAAAGCGTTTGGTGGTTCCAGT
>Contig352_1_230_+
CCAGACGAGGAAGCCAACATTGCTGAGGCTGAGGAGGCTGATATTCTCTTCAGTCAGGTGACACAGTCTACTTCTTTCACGCGAGAGGACTATGAAACACTTGATGCAAACGTCGCCACATGCCGCGAGGACAGCCTTGAGGAACTCATAGCTGAAGTTCAAGATGAGGACCCGTGCTCAAGTGGTGATGAGATGGTGTGTGATCCCGGGCCCATTTGCAGTGCA
>Contig354_1_162_+
CTAATAGGGAACGTGTGCTGGTGCGCTCTTCCGGAATATAGCCACGTTGCTCATCAGATTGACGTCGTCGGCAAAAACGAGAGATGTGTCCTCGATAACCACAGTAAAAACAAATCGGTCGAGCAGGACGAGGAGCAGCGTAGTAAGGCTGCGGACGCA
>Contig355_1_135_+
TCAGTCGTCTACAAGGTATTTACCAAGGTAATCGCTAACAGAATTTGTGCCACCTTAGATTTCAGTCAACCACCAGTTCATCTTAACGTTGATGCCAAGACTAGAGGACAGGAGACAAGAACAGGAGAGGGC
>Contig357_1_154_-
ACTGCGCAAACTCGGCAGGTAGGCAAAAAGACACTTTTGAGAAAACGGCCCGAGAAGTTTCTACTTGCCTCCACTTATCTAAAATGCACCAGAATCATAGTTCTTGGTGTCCTTTGTGATGCGGGGCCTCTTTGGCATTTGATGCTTGCT
>Contig358_1_229_-
GAACCCGAATTCGGCTGCTTGCAGCTGCCGGGAACTTTCGCGGACTACGTTAGCGCCGACGACGGTGTTGCAGTGTGTAGTGCGGTGTCGCTGGATGACATTATCGAAGCTGTGTGCCCCGAATCCACAGACACTTCCGATGAGGAGGAAATGTATGACGCTGGCGAGGCTGGCACGTCCGTTCCGACTTACGTGGAAGTGTTGTCTTCCATTCTGCAAGTTGTG
>Contig359_1_163_+
CTATTTGGTGCACAATACATTGACGCAGAATTGTCCAAGAGGATTCTGCCTGTAACGCATTGTAAAATTCACCTGTTAGAAGTCCTCCATTACGAAGCAGGCAGGATACCAGTGAGCTTATCCCCATTGTGGGCACCGGTGGCAAGCGCAAACAATAAA
>Contig360_1_136_-
ACGATAGCGAAGAAGGCAGCCATTATTCGTCAGGTGGAAAGCGGCCGACCTCAATGCGAAGTTGCTCGGGAGTTCTCCATTTCGAAGCAAACCGTCTCCGACTACTTGAAGAACAAGGGTCATCCGGCAGCC
>Contig361_1_229_+
TTGATTTCTTTTGTTAAAGCTTTAATGACAAGAGTTGTTATGCCTGGCTACGCAGAACCTGACAATGCGGAGTGGGAGCAGCACATATTGCATGTGAGGGCATGCAGCTTAGGCGTTATTTTTCTCGACAGTCTTGAGAAGTGTTCGATCAGCGAAGGTGAAAAAGTTTGTTTGTTGGAAAGGTGCCGCAAGTTTGTGATAGCATCTATACGGAGTGTGCTCAAGCGG
>Contig362_1_229_-
TCTGCAAGAGAAATTGTGTTCCTGGACTGCACTGCCTTGCGGGTTGTAGACACTGACGTAACTGTGCCACCACGATGCAGTTTGCTGGTTCGCGTAAGGAACGAAGCATTCGTCGATTCTGAGGGTATAGCGGATGGCAATATTGATCTGCTACTGAAAAAAGGTATCTGCGTAGCTCGAGGCATCATTCGCTTATGTGACGGGCATGCCAAAGTTCTGCTGACA
>Contig363_1_209_+
TATAAAGCTCCGAAAGCAGTGCAAGTGAGACGAGCGCTGTGGAAGAAATGCTCTGAGTGTTTTGTGCTTCTTTTCCGCGGAGCCGAGATGTGTCCCTCGTTTGTGGCAATGCCTACCGAGGTACGGAGAATCGTTCTGCGCTTTGAAGCATTCTCACGCTGGACCACCGACATCACGTGGGCCCTGGATACCTTGGACTCACTG
>Contig366_103_229_-
TGGTTTCAAGGCGGCGGATACGGTGCGCGCGGCAGCAAGAAGTTTCTCCCACTCTGCCGCAAATCTGGATTAGTGGCGATGTTTATTTTAACATATCTTGGAAGACGCACGAGTAGCGCTGGG
>Contig367_1_229_-
ACATCCACTTATGACCTAAGCGAAGACGAAGACATCGACTGTGATGAGACGCCGTTTACTTTAGTGTCCTATAAAAAGAAGAGACCTGCATGTTCGGTTCCACTTCGAAGAAAGAAGCCGCGCCAGGACGTCAGAAGCGCTGACTGCACTAACAACGAACATGAGGTGCTTGAAGAACCTGAGTCTGCAGAATTCTCGCCTTTCATGTTTGAGACCCTGCGTTCACTA
>Contig368_71_229_+
GACTTGCAACAGCACATTTCTAGCTGGCTGCCGCACTTGGACCATGAACTGATACAAGTTATTGTGCAAAAGCTGCTCGAATGTGGTGTGCAATCGCTTGAGCATCTGAAGTATGTTGCAGAAGCAGACCTTATGTTCTTAAATGCAGTGAGC
>Contig369_48_229_+
CGACGCATGCGTAGAACACAGGATACACCTCACTTTCTGCGGATTATAGAGACTATTAACGAAATGCAAACACTTTCCGATCAGGCTATTCTGGTAACGCTAGATGTCACCTCCCTATACACGAATATACCTATCACAGAAGGAATCGAAGCGCTCTCGAAGGCAATACAGAATAGC
>Contig370_1_228_-
ACCCCTGTTGCTTCATGCACTGCCCGTATCATGATTGAAGGATACACGTACACAGTCGAGTTCATCGTTCTCTCATGCTGCTCATACGACGTCATCTTGGGGTGGGACTTCCTTTCCGATCATCAGGCCGTCATCGACTGTTCTCGCGCCGAAGTTGAATTTTCTCCGCTTTCCGATATTTGTTTACATGCGCCCGACGATCTCGACGACAAAGTGGTCATGACC
>Contig373_95_228_-
CCATCCAATGTATGGTTGATCGAGCTGAAGATACTGGAAAAAAACTGCAAATTTGAACTTCAAGCAGAACGAATGCTACACAGTCTTATCGTTCTTGGCGTAAGAGATAAGCGGTTGCAGCAGAAACTG
>Contig374_1_228_-
AATCACACCCTGAACCAAATAAACAAATCGCGTCCTTCAATGCTAAAGGTTCGCGTCCTTCAATGTTCGTGGCGTACAAACAGTTATATCTGGTTCCAGATCGGTCGCCTTATATACACGTGTGCACGCGCACCACTCACTGTGTTCACTGGTATGTCTGTGCGACGTCGATGCGAGGTAGGTACGATGTCACCGCCCCTGTTGCGCCAAATCGGTCTCCGTCGA
>Contig375_1_227_+
AAAACACATTCTCTTCCCTTAGTAAACACAAACGTAGGAAGCATAGAAGACCAGGCAAACTTCCTCGGCACGCACTTCGAACATGTATCGAGTGCATCACACTACAGTGAATCGTTTAAACGTTACAAAGACAGAATAGAGGGGCAGAAGCTGGAACGTAAATGTGGGAAACGCGAGGCATACAATGAACCGTTCGTCTTAGCTGAGCTGCAGGCAGTCCTAAAT
>Contig376_1_186_+
TGCGCACGTGCATTTGCCTATCTCCCATATATTTCCGCAGGTGTTCCTTCTTTTCCAGCATGGCAGAAAACAGACGCAGCTTTTGTTAACGAAGAAGTCCAAGAACTGCAGCAGACTTCAATGTCCATTGCAAGGTTTCTTCGAGGGACAGGAATGGAAAGGGCCATATTGCCTGATATGCAC
>Contig378_1_227_-
TCTTTGCTGGTTATCCTCACTGACATATCCTTTCTACATGTGTCAAAGCATGCCCCGCCTTCACACATTAAAATGCACTTCCTTGAACTACAACGTCGACTCAGAAGGAAGGTCCAGACATTTAATGAAATAATTGATGACATCAAACAGAAGCAGCTCGTTTCAGAAGATGCCTCTGCAATGCTTGAACGATGCTTCAGTGGGGTTCCTTTGGAGGTTACG
>Contig379_1_158_-
GCAGAAAGAAACCTGAGCAACAACTATATACCACCGGCGAAGCGCAGAGCTCTGAACAACGACCCACCTGAAGCCGCCGAAGCACGACCCGCTGCACGGATCAAACGCCGCAAAGGCCGCACCCGTTGGGAGAAATTGAGTTACCGTTACCGT
>Contig380_1_226_+
ATCCCTCGCCACTCTATCACCGTCACACGAATACCAGCTTTTGTCCCTCTCGCCGCATCAGTCTTCGACCAGCTCGTCCCTTCCGGAGAATATGTTGCCGTTGACAGTCAAGTTGAAACGTGTGGTGCACCGACAGACACCGAAATACTCTGGATCGTTCGGCCCGCTGCTGACGAAAGTGACTTGGACGACGATGTTTCAAGCGAACCGCAACCTACAAAA
>Contig381_1_150_+
AACGAGAAGGCATTTTCAAAGAACAGAGAGCGCGTCGTTGAGAAATTATTCCAGCGCTGCAACTCGTTGAGCACACGTTTGAAGACGCTGTCGTTCTCCGGACAAAGAATCACATTCGACAGCGGGCGTATCTTGGCTGTTCCTTCT
>Contig382_1_226_+
CCCTTTAAGAGGACGTCTTCTGTGCAGCACAAGTCAAAAAAGCAGAGGACAAAGGACGCCAATGAAGATGACATCAAGCAGGTGACGAGTGCCTTCATGCAAGCTGTCAGCGCCACATCGCAGAGGCCACCAGTGCACCGATGCGACTCCTTTTTTGACTTTATGGCAGCATCAGCCAAGGAACTGAAACCTTTTGAGCAAGACAGGCTCATGCACGCATGC
>Contig383_1_226_+
CGGTATTGCCCCTATCGCGTTGACCAATACCCGAACCTTCCTGCTAACTCCGGCTATGCACCCTATGACGGTCGACGTACCTATAACGACGCTTACGCTTCTGAGAACTTTCAGCCTCAAAATACAGTGACGCCGCGATCCCGTTCTCCTTCGCCATCTCCTACAGCGCGCTACAACTCGCCGACTCGCCGCACTTTTGCCGACGTCAATAGAGGTAGGTCC
>Contig384_1_226_+
GTCACAGCCATGTCATACGCGACCTGGAACGTAAGGTTGTGCTCTGCGAGAAGCCTTTGCTGGACTGCTCTGCAGATGCTTCCTCTGCGATTTGTGAAGCCTGCTTTCCAACTCTGTTACCTTAGCTGCAAGGTGGCTGTTTTCTTTCTGAAGCTTGTCATTTTTCTCCTGAAGCTCTCTGCAGGTAGTAAGCAGCATTTCGACTCTTGCCTTGTAGAGAAC
>Contig385_1_226_+
GAGAACGAAAAAAACAAAAAGCATGTGGCATGTTTAGAGTTGGAGTTGGCAGCCGCCAAAAAACAAATTGCCGAGCTAGAAAAGCTTAAAGTGCCACTGGACCACGCAAAAGTTACTGAGGGCATCGTTACAAAGACAAACAAGACTGTAAAATTTCACACAGGGCTAGTATCCATTGCCACGCTTAACTTGTTACTGGAGATGATGATGTCCATTTGGCAT
>Contig386_1_148_+
GTGGCCCGAAATTTGAAGGCTCAAGTCCAGGGTGCGACATCGGTGCTAGTCAAGTGGACCGCTGCGGATGGACACGAAGTCGAATACACAGTTCATGCTGAAGCCCTGGATGCGACACCAGTGACCGTTCGACAGTGCAGATGG
>Contig387_1_137_-
ACGGTGTTCGGCTGTCCACGCCGCGCCGGTTCGAAGGGTGAAGAGAAGTGCACGCTCACGCCGAGTGAAACCGGTCGCGGGCAGTGGGCGTGGTGGGCAGCCGTCGGCGATGCGCGAGTCGGGGTGGGATCG
>Contig388_1_226_+
AAATTAGTCGACGTTGCCATTATTAGAATTGACAAGCTTATACGGGTGTGCATCGTCACGTGCTGTACCACGTCTGCGCGTAGTTGCTGCGTTTCTGAGGACCTCAAGCGATTGTGGAAAAATTCGCAGACGTGTTCAGTGAAACATTTCCAGGCGCCAATCTGCCACGCATCCACATCCAAACAGAGCTCAGTCTATCACTTTACGTCTGCTCAGTCTGTAGTG
>Contig390_92_226_+
CAAGAAAACAAAAACTCGCGCGACAGTTGCAGGATGACCACGCTTGGGACAGGCGACATCGAAGTAGACGGCGTCGAACCCTCTACAGTTGGTCCAGAAGAATGCTTTGCGTCAAGACCCGTCGTTAAC
>Contig391_1_225_-
GTGTCAGCCGCGCTTCCCGATTGTTTTCCTTATCTTTTTTCGAATAACTCTGAGCAGCTTCTCAAAGAGCAGGGTAAATCGTTCTTTTCCAGCATTGCGTACATGGCCCTCACGCGATCACAAGCGCGGAAGCTTTCACGGGAACTTGATCTCGTTCCATGTAGTAAAACATCACCTGCAAAAGCGGCCGAGCTGCGTGACCTTGGCTGCGAGTCTACTGCG
>Contig392_1_225_+
GCTATCATTTTCCAATGCACGTTGCATACACTGCAAGTACCTGCGAAAGCTCTTGCAGAACCAGCAATCGCGACGGAAGAAGCATGGCGTTTCTGTTCAACACCTTGCAAGGCATGCCAACACTCGCCGCCGTCTGGTAGCTGCCCAACGAAAGCTGCTGAACGTACAGAGGGAACTCGACATGATGAAGGATGTCACTTAGTTGCCGCAAGTCCTGCAATT
>Contig393_1_225_-
TTTCAGCTGGTGGTGCCTCTTTGCCAGCAGACGAGTATACCTTCAGTCGAATTAGGGGCGGGGCACTCAACTGATGTAGCACTCTCGTACAAGCTACTCGTCCGAGACGACACCTTTTACGGTGTTCATGGTGCGGTGTTCAGTCACAGTGATCGGCTTGTCGTCAAACGCTACGAGGTTGGTCAGTTTCTGGTATTGCAGCTTGTCTTTTACGTCAGCAGT
>Contig395_1_225_+
GCCCCCATCACCTTCGAAGAACTTTACGCGGCTGCTCAGACATTCAAGAAGAACACAGCACCGGGCACCGATCGGATTACAAACGCAATGCTGAGAAACCTGAGCGATGCAGCACTCCAACAACTTACAGATTTCTTTAATGAATACTGCGCTCTTCTGAAAGTCACCACATCAGTCTTTCGAACACTCGACAATCGGAAATATCGCATAGGCCGCTTTTGT
>Contig397_1_225_+
GTCGGTGAGGTCCTCATTTGTTCCTACTGCGTCATCGGTGTGCAAAAACTCCTCAAGTCCCGACGCGTCTCCATCACCACCGTCAGATGGTCACCGCTTCTTAGCCTTTCGAAGTACTTGCACCGCATAATATCTCCACTTGTGGGATGCGGTCCAACACATTTACGAAACTCTTCTGACTTCATTAACAAAGTGCGCGATCTCAAGCTTGTTTCTTGGCCG
>Contig398_1_152_-
CAGATGAGGATGGACGCTGCCGAAGACGAACCAATCAAGGAAAGGCTAACCAGTTATGCGGAATACACAAAGTACTATCGTGACTCGAGGCGGACATGTAGAGGGGGTGAAATTGACGCAACTGTAGAATTCTTCAGGAGAATCAGC
>Contig400_30_225_-
TCTGTGGTGTTGCCACCTGCAGTACCGACACCACAAAACCACGAACTTGAAGAACCAGAGCCCATGGATATCACCGATGCTTTCAGCGATACCAACCAACGCAGTAACTTTCCGCCCGAGACTCCTCCAGCATGTGACCGAGGTGTTCAGGTGGACGACAAACAAGTGTCAAGCTACAAATATACTACGCTC
>Contig403_1_224_+
ATTTACCATGCCAGAGATTGGCCGCTTTATGGTGTAAAACAGTATCGCGCATATTGTGTATTCAAGCAACCCTGGATCGAAGTGCGCCATCTGCCGAAGACGGAGAACTTTTCACTTCTTACAGATGAGTCAACTACCAGAGGCACTGTCAAGCATCTGTCACTTCCAGGGAGGCTCACGAACTGCAAAACATATACTCCCAGACAACATTCAAATTTTTCA
>Contig405_1_171_+
GCAACGCAAGCACGCAAACCGAAACAGAAACTAGTACATCGCGACACAACATCATCCCCTCCTCGAAAGAACGTTCCTGCAGTACTCGCGATGCACAAGACAATTTGTCAGTACCTACTGTTTAAAGAAGAATTTCACATGGTAAGGAATTCACTACACACGCAGGTG
>Contig406_94_224_-
TCTGCAACCTTTCCCAGTGTTTTCATGGAACCTTTCATATTGCAACCAATGATCATCCGTTGGACAGAAGTTCAAAACGCTGACGGCTATATGTACCTGTTTCTGTTCGGTGGTCGTTCCATGGCA
>Contig407_1_224_+
CTTCGTCAGGCATATCGGAGATGGCAGTGGCAGGTCATAGAATGTGATATATCCTTCGTAGAAGTTACGAAACACGCACCTATTGCACATATCCGCACATACTTCCTGGAACTGCAACACAAATACACTTATCCAGAATTCTTTACGGATGCGTCAAAGTGTCATACTGGTGTATCCTATGCCGCCATTGGTCCATCGTACTCTGAATCGGGTGTCATG
>Contig408_1_224_+
GATGAACTGGCTCGCTTTCAAGATGCAGAAATGAATCACGTGTGGGCGGTGACCTGTAAAAGCGCTGAGGGTGTGAAGAAACTTTTAGCTGAGCCGCAATTGACTGTGAAAGGCCTCAAATGCATGGTAATTGACCCAAGCCACCGCGACGTCCGTCTGAAGATGCATTGGTTGCTCTACCACGTGCGAGAAGAAGACGTCCGAAATGCGCTGATCCCT
>Contig409_1_211_+
TGCTGTGTGCACGGACGTCTCAGTGCTTCAGAAGACGATGTCGTCAGTACCGCGTTGGTCCGTTTGCTGCTAACCATGTGCTGTTTCGTCGTAGTGTGGTGCAATCTTCAAGCCATTGCGCACTATTTGTTCGGCAGGATTGGGGACTTCTCGGCACATTTACTTACGTTGTTTCCCACGCGACTGTGTGGCAACGCGTTCGGTTTG
>Contig410_63_224_-
AATTATCGTGGCCCATTTTCCGCATTGTCCAAAGTTGGTCCTAGTGCATTCAAACAGAGTGATGGTTCTATTTGGAATGCTTCCAAACTTGTAGTTGTCTATTCTGAACAGGATTCTCATTCGCAATATCCTACTCGTCAAACTCCTTCCTCGAGT
>Contig413_79_224_-
TACCGGGTCCTGGACCAGTTTTCCGTCAACTACGCTGTGGAGCCTATCACGCTGTCGACCGACCTATGCTATCGTGACCGCGAACTGGTCCACGTTTCTCACCTCAAGCCTTACTACGATCCCACTGTCTCTCCTGAAACC
>Contig414_1_224_+
ATGGAATTCAGTTTTCAGTTCTATGCAGTCTTATGGAGAAAGCATGAATACCAAGTTGATGTGCATGTTCGGTCTCTCATGGAATCATCCAAACGCATCACACCAATAATCAAACTCTCTCAGTTCCTTCTCTGTATAAAAACATGTTCATTTGTCTCCTTTGACATTTGTCAGTGGGGAGCAGAAAAGGAATCCAAAAGTAGCTCAATGGTTTCTTGCAAG
>Contig415_1_223_-
ATTGCGGGGCCTGCAACGAACACAGACGAAGCTGCGACGACTGCACATGTGTTCATGGTGCAAAGTATGTTGAGCTCGTTTCGAGAGGTTGTTCACATTCTTCCAGTGAGAACTATAAATGCCGAGTCGCGTTTCCGAATAGTCGGCGCGCAACGTGCTTGGCCTCGCGGTTTGAGTAGCCGATGCCCGAAATGCCTTGCCAGTGATCCGAAACGCCGC
>Contig416_59_223_+
GCGAGTAGTCGTCGAGAACCCCGGCCGCGCATACTGCAGTGGAACTGCTTCTCCTTGCGCCGCCGACACGCCGAACTCTCGCTCCACCTTCCCCTGCGCGACTACGACATCCTCGCCTTACAGGAAACGTACGTGCATGCGGAGGAGGTATCGCTGCCC
>Contig417_1_223_-
TTTCTCAATTTGCTTGGGGACTCCAGATTTCTGACTTTTTCAGCGCACCGAACCCGTAATACGCAGTCTGAGAAAAGTTGGATACTTGACGATTTCAACACTCGCAGAACTTTGGTAGGGCTTGTACGGCTGAGTAGAATGGCCCCAACAAGCAGGATGTTTTATGATGAAGCCCTCGGTGTGAAATATTCATTGTGGCAAAGAAGTCCGACAGAGCTG
>Contig418_1_223_+
AAATTAGGCATCTGCTTGGTGCGTGCAGTTCACTTGGCGAGTTTTGAAGAGTTATTTACGGAACGTTCGACAGATGGTAAACATGATGATCGTCAGCTAGACTTGGCACACAACATATCGCTGCGGCAAGTTTGGGGTGCGATCATTACGCGGGAGAACGCAAACAAGTCGCGTATCAGAATTCTTACGATAGCTATCATGACCATAACCAAAAATAAA
>Contig419_1_223_-
GCCACAAAAGTAAATTCGCTTCAGATCGCTGACGTGGCAATGGCTGAAGATCTGCTTCGGCATGTTGATGAGCTCATCCCCTGCAAAGGATTCGGAGAAGAAGGCGAGTTCAGCCCCAACCCAAAGCGCAGAGAGAAGACGCATGGCGGCAAAGTATTCAGTGCTTCTTGCTTCGGTGTTGCACATTCAGCAAAGCAGGCCTGCCCACAGTGCAAGTAT
>Contig422_1_222_-
GATGTGTGGAGCGTGTTTGCAACTTTGGCTGGCTCGAATACTGCACCAACTGGCTCCGACAGATTGAAGAACTGCAACGACGGACTACGGGTGCTCAACGAACAGCTGGAGGAACACCTCACGGACGAGCAAGCTGCCGAGGATTACCTGTCGGTCTCGGAGTATGAAGACAACGCGGCAGCAACTTTGTCCCTTCTCTCATATCATATCGAACAACTT
>Contig423_1_222_-
ACCTTGGGAAGATGCACTGCTAGAGTAAATATTCGTGGGTATACGTACATCGGCGTCTTCGTTATCCTGCCAGGTTGTTCAAGGGACCTGATACTTGGCATGGACTTTCTGCAGGCGAATGGAGCAATAATTGACTTGGAGAAGCCGAGGGTGACGTTTTCTACTGTGAAAGCCATAGCGCATCGTCAAAAAGCATCCTCAATGTGCGCTGCTTTCTTC
>Contig425_1_222_+
TTGCTGGAGTGCACTGGCATTGTACTTGCTCGGCACACAGCTCAATCAGATGAGTCATCAGCAATTGCTTCAAGTCTGGCACGCAGCATCAAGGCAAGGTTTCCTGGTGTCAAGACATCTGAGGATACAGCCCTAGCGATGTTGCTAGACCCAAGGTTTAAGGATGCCTGCTATACGGAAAGGGCAGAGAAGAAGTGGGCCTGCGCTATTCTTACCAAA
>Contig427_1_222_+
ACAGAAACTGTGGCTCGCACTTACCTTGATGTGATGGAGCTCTATGTTGCAGAAACAGTGGCTGCTACGTTTGAAGTTTTGCCCCTAAATGTGCAGGAAGTTCGTCGAGCACAAACTTCGGATGGTGAATGCACTACATTAATCTCCTTCTGTCAGCGGGGGTGGCCTCGGAAAAACAAGCTGCCATTACACATCTCAAAGTATTCATCGGTGGTTGAT
>Contig428_10_222_-
GGAGTGACACTCACTGTCCTCCACGTCTTGTTAGAGTGTCCAGAGTTGGAGCCCGACAGGAGAAAGCACTTTTCGTTAGGATACAAACTGCATATGCCATTTCACCCAGCACTGTTTCTAGGCCCAGAACCGCTATTTGAAAACAAGATAGTCCTGAACTTTCTGAAAGATGTCAGTCTATTGCACGTCATAAAGCCAAGAGACTCG
>Contig429_1_222_-
TGGCTCGACGATTACGAGAGAGTAAGTTCCGCGAATCGGTGGGATAATCCTCTCAAGCTCGGCCATGTCTCCTTCTACCTGACGGGCGTGGCGAAGACATGGTTCTTCAATCACGAGGTAGACTTCACTGACTGGCCTACCTTTAAGGTTCATTTTCGCCAAGTCTTCAGTACGCCGGCGGTTCGATCAACAATCGCAAAGAAAACCCTCGATACTCGC
>Contig430_52_221_-
ATCTTAAAATTCTTAATGGTTGCCTTCGCTGGTGTCTGCAGTAGCTCCTTTCTACGGTGCCTTAAACAATTCGGACAGATCGGGCGTGACATGAGAACCAAGCAGTTTTTTGCGCGTACTCTGTCGCTATCGTTCACACACCTTCAGTTCGTCAACTTCGCAGAG
>Contig431_5_221_-
TCAGCCGCTCGAATTTCTAATTACTTTGATCGGTGGTTGGAGATGGACAACGTGGAAAGAACGTTTGAGGACTTACGGGAGAAGATGATTGCGAACTGCTTCAGGACCTGCGGTTTTGGTGCAAGTGCCTCGAGTGATGGAGATGTTTTGTCTTCTCCAGATGCTTTCACTGCAAGCGAAGGGGGCTCTGATGGTCAACATGGCAGTGGCAAA
>Contig433_1_221_+
AGAAAGAATGTGGCCATTACTTCGTGTGCTCCGCTTTCATTCCCTGAGCATGATCAAAAGTCGAAGTCTTGCAGCGACGTGATGAGGGAAGCAACATTTCGTCCGAGGCAATGTGGCTATTTCTTCGTACGCTCCACCTTTGTTCCCCTACCAGGATTCACAGATGCAATGGCCCTTTTGACGGACTGCGAGACTCGCGTACTGCCTTTGCTTGAT
>Contig434_1_221_+
AACCGACTGCTATCAATTTTTCACGAGCAGAAAGCTTCTGTATGTCCTGATCCTGTCTTTTATGTCTGTTTGCCGAGACGGTCATCTTTGCTAGCTTCATTTGGCACCGGCGAAGTTGCTGCGTCGCGCTCCGGAGCTGGCCCTTTACTGCCTGCAACTCCGAAAAGGAGCAGACGACGTCGTCTTCAACTTTCGGACTCTCTCACATGCTTGCCTGGT
>Contig435_1_141_-
GCAAGACCAGTGAGTGGTAGCAGTGTGGAGCCAGTGGTGTTGACAGCACTTCTGGACACAGGGGATGCACAACTGGAGCAAGCAAGATTGAAAGAAACAATTGAAAAGCACATTGCACTAGGTGACCTCGACAGTCTG
>Contig436_1_198_+
CTGCTTGATGTTTCAGGCCGCTATCACCTGGACTATCTGGCCATGGCTCATCGATCCAGACCATCTTCCCTCAACGTGCTTGCCGCTGACTACGCCGAATTCGACTCAGCATGCGCCAGTTCTGGATGGATCCTACCCGTCCGTCCGGCAACCCGGATCTACGACAGCTGCGTTCGAGGCGGCCAGCGTGCAGTA
>Contig437_1_179_+
AGGAGGCAAACGGCGAGTCTATGCACAGGTTTTCTTCCGCAGCTAAGCGCCAACAGTACTCGCTCCCGGGAGCTCACCATGAAAATTGGTTCATTTATTGCGTCTGGTCTGCACAGTTTTTCAATAGTGGAAGAACGAGGCTTTATTGCACTCAGGGTGGTAAGCAGTCTTTTG
>Contig438_1_192_+
TGCCTAACGACGCGACTGCGGGTGGGAAGTGTGCCCACGGTGTTTCCAGCTTTTCCGCCTCATCTGCAGAAACCTGTCAAACGGAAGCGTCCCGACCCCAAGTCTCGAGATTTCCCGGCCCTGACTGGTCCTGAGCGTTCTGGGTTGTGCGATCTGCCTGGAGCTGAAGATTTTCCTGAAGACCGAGGT
>Contig439_1_221_+
GATTTTGCCTCCAACTGTGAACAACTAAGCAAGGACCTCACTCGTCAACAATACCCGCCGTCTGTCATCAATGATGCCATCAAGAAATCTAGCAAGCAGGACCGCCGTTACTTAATAAGCAAACCAAAATCTGATTCCGTAAACACCACTCCAAATCTCATTCTAACGTATTCTGCCTCACGCCCTAACATAAACAGCATTCTGAAAAAGCACCACAAC
>Contig442_1_220_+
CTCGGCTTGGATGCCATAAAGAATCTCTGCATAAATATCCATGGCGCTACATTGTCCTGCTCACAAGTTTCAACTACTGCAGCTTCCAGTATTCCTTCTAATGCGCCATCTGAGCTTCAGCATCTCTTCACCAGTAGCTTCCAAGCTTCGCAGACTATCTACTTCTTCGTGAACAAGTCTCCAATGAACTTGCCTGCCTCGAGAAACCAGATGTCA
>Contig443_1_220_-
CCATACCGAGAACGGGAAGCAGTGGTATGCATGATGGTAAACATTCACGAGCAGATTCCAGTTGAACTTCCAGTGCTTGCGTCAGTCACAAACGAGGCCAGTGAACCACTGATCAAAGAGTTAATATCGAAAACGCAGTTGGAATCGGAGCAAAAGACCGAGCTCCAGGATCTTCTGCAAGAATTTCAGGATCTATTTGTTGATAGGCCCGGAAGG
>Contig444_1_128_-
AGCTTGACACCAAAACAACGTCCGTGCAGTTTTCAGTTTGATGCCAGTGTTCTTCGTGACGTCTCAATGCAGGTAAAGGTATCAGCAACCATACTTGAATGCGTTATTTTTATGCTCTCCAGA
>Contig445_1_220_+
TATAAACGGGTGAGCGCCTACAACAAGTGGAATAGCGTTTCTCAACTTGCCAACGTGGTGTTCTTTCTTACGGGTACCGCGCTGGTGTGGTTCGACAACAACCTGACTGTAATCTGCAACATCCAGAACGAACGTCATCGCACCAACGCCATAGAGGTTCTTTCCCGAGAGTTCAGCGATGGTTACGACTACAGCGACTACGCAGTGTGTGCATCG
>Contig447_1_220_-
AGCTTCCATGCTGTCTGCAGTGCCAAAACGAAATTCTACGAGGACGACGACTACGACGACGAATGCGGATTTCTGCGGCGCAAGCACTCGGTGTGGGTGAAGCCTTGGCTGACAAGGAAGTCGCTGGGTATGCAGAACCAACTCTACCAGGAACTGCTTGCCAGCGACCCAGGGGAGTACAAGTGCTTGCTGCGTTTGAGCTGTGAGAGTTTGACC
>Contig448_1_198_+
AAGGCTGCCCATCATATCTTTCTAGTGCAACGCCGCGACAAAGGCCAGAAAGGAAGAGGAAAGCTCTACCAACTAGTGAAGCGCAGCAGAAAAAAGCGTGCCAACGAAGCAGGCCCCGATCCTGTAGTGGCGAGGATGACGCTGGAGCGCCGCAAGATGAAGATTCCCCTGTGTCAGACAGTGTTCCATTTTCTC
>Contig450_1_220_+
AAAAGAGCGAGAACAACTAAGAAAGAAGCCAAAGCCGAATCATCCATGTGCTACAACCACTCCTACCCTTCACAATGGCGAGCAATAAAAAGGGAATCGGCGAGCAAACTCTGGCAGTGGAATTGTAGGTCGATACAGCGTAAAAAACAGAACCTTCTACAATTTACCTACAGTCATCAACCGGACATTATCGCCCTGCAGGAGACAGAGACCGAC
>Contig451_1_212_+
TTCGTTTCTACTTGTGCTCCATGTTTTATTGTTCAGCATAGGTACGCGATTAAGAAACATACTTCCAGAATCAGCCATTGGACCTTAACTACCAAACATGACTTTATTTGCCTCCTACAGAAAGACGCTACTACAGACTGGCAAGCCGTCAAACGGAAAAGGCTGCAGCTGCAAGGTACTAAAAAGAAAGGATGCAGGTCACGAATG
>Contig453_1_137_+
ATGGTGCGTGTATGCAGTGAGGCAGAGCACCATACAAAACTGCTACAAGAGATTCGTCTGCTTCCACAATCTGTGCCAGTCTGTGCCTCGGAGCTCACTGTCTCGTCGGGCGTCTTCTCCCAGGCTCTTCAG
>Contig454_1_152_+
TCTTACGTGGATTACCACTTCGACCAATTACCACCACAGCGATTCCTTGCGGCTGACGGCCTCCATCCAAGCTTCACGGGGGTTGCACTACTAGCAGAAATGCTCAAGAACACGCATCTGATGCCTGTGAAAACTCTCTTCACTGTG
>Contig456_1_219_+
AAGTTGTGGCTGCGCTTCGTCAAAACATTTGCATCCTGGGAGGACTTTAAGGCGGCATTCATCGCAGAGTTTTCTTCTATCGATGCGAAGCGGCGCCTGAAGCAGGAACTGGAGCTCCGCACTCAGCACCCTGAAGAGAACTTGAAAGAATTCATCTACACTATCGCGGCATATTATGACTGGATCGGCGACGAAGCGTCAGAATCTGAAAAAGTC
>Contig457_1_126_+
GCAACATACACGGATGCGCAGACTGGCAAAGTGTTCGAAGTACCTCAGGAATGTGTTCACCTTAAAGAAACCGCAGTCCTCAGTGTGTTTGCCAACTTCCCGAAGTATATGTCACATCTTACA
>Contig458_1_219_-
ACTCAGCTGCAGGCGTCGAGGAAAACAAAAGAACACAGCTGGCTGAGAGGTTCTATGCAAATCGTACTTGCTGGCTTACTCTGTCTGTTAGTAGAAACTAGGCTTTTATTAACACTCTATGCCCAATATTCAAGCAAGGTTGGCCCGATGAAAAAATTTCTGAGCAAGCGACATGTACTGAAAGAATCTAGGGAACAGAGCTACATTTTGGAGAAT
>Contig459_1_219_-
GCGCAGATGCGCCGGAGCCCTGCTGTAGAGACTACACCGCTACACGCTACACTCCGCAAAATAATGGACATCGAGCGCAAGCGAAAACTTGCGGCGATGGCTGCAGCCCTGGAGATTGCAGCAGCAGATTCCATTCAGATGTGGTTCTTGGCAGGCATGATCGTGAGCACACAATGTACACAGTGCATTTGTCAGCTCAAAATGGCCAGACCTGGT
>Contig460_1_219_+
TCAGGGGGGAAGGTTGCCGAAAGTCAAATTGCCGAAAATCCCCCATTATTGCCGCAAGAAGTCGTAGCTGAACCAGATCGTAACGCCGACGAAACTGTTACTGCCGATCTCACTGTGAAAATTGACGGGCACGAAGTGACGGCCTTGGTTGACACTGGCGCGGACTTTTCTATAATGAGCGAGCAGTTGGCAGACACACTCAAAAAAAAAAAAAAG
>Contig461_1_153_+
CCTGTCCGACTGCGCCAGTTAAACTTCTTCCTCCGTTGTTCTTTGCCCGCTCATCCCGCTAGCAGCAAAACGGTTGATAAGCTGCCGACCAGGGGATTGAAGGCGGACTCCTTCACCTGCTGGCACCTTGAGGGAACGACTGCTCTGACA
>Contig462_1_170_+
GGGTTGTCTCCATTAAGTTGCTGTGACAGGTTAGTCAATGCAGCAGACTTCAGCATGGCGATCCGGTTCTTCGTACATCCTTGCACTGCAATCTGGGCAATAAAGAGAACAATTTATGTAAACATGTTCAGAATTTTTTCAAAGGCACTTTTCTCGGCAAATATG
>Contig463_1_218_+
TACACTGGAAGATACGGTAGTCTCACCGGTTGCAGTCTCGACAAAAGCAGAACGAAGGAAGAGCAATCGCATGTGCTCTGTGCCGCAATGCTCGAATCGTACCGGGAAAGGCGTCATAAGTCCGTCGGACAGAAGCCAGAAAAAGCAAGTACTGCCGCATCTGTCGTAAGCAAGTCAGTCAATTTAAAGGTCTTTGGAGTCGTGCCTTCAGTG
>Contig464_1_218_-
ACGATTGGAACCGTGATTGGGAGACAAAATCTTCACAATGCACTCTTCAATGACGAGTCAAATCCATATGTGGAAGAACCAACAAGAAGAATGGATAACGAAGATGAATCGCGGGAACAACTTTCTGCTTCAGGAGTGTCTACTATCGACGGAAGAAACTCCACTGACCATTCCACCGTTTGTGACAATGGACGTCCCAATTGTAAGTTTTTGGAA
>Contig465_49_218_-
CGGGACTGGAACCGTCTGCCTGCATCTACCGTGCACCACTCCGACCCTCATCAATTCAAGATTGCCGTCGAGTCACTTTTTTTGTATTCAAGTCGTGATATATGTGTTAAGAAGGATTTGACTTTGTTGGAGCCGAAACAAAAGGAATATAGATGTCGGTATTCA
>Contig466_1_218_-
TGCGGCGCAACACTTAAAACGCCGACGGGTACGACTAGTCCTCTTGTTAACCATCTAAAACAGCATCCAACTGCGATGAAGGAGTACCGGATGACTGCAGCGGATGTGCCAGAGAAAGACCAGCCAATGATATTTGACTTTGTGCACCGTACTGACCCTTTGTCGGAAAAGAAAACTCAGAACCAAGACTACCAGGAGAGCCTGACTGTGGCA
>Contig467_1_183_+
AGGATTTCCTATCTAGAGAGACAAAATGGAAGGGCAGACCCAACGGGCAGCAGTTGTACAGCTTCAAGAAAGTGGCAATGTACACCAGGAGCTGTTAATCATCTTTATTACCAGCACTCTACAAAATATATGTTCCTGTTATCATCATTGGCAGTGATGAAAGAAGAGACACCTTCAAAA
>Contig468_1_218_-
GTTGCGGTGTCCGCTTCGCGAGCAGATCGGTACGGTTCAGCGTTTTGGCTTTCTGAACCGTGTCATCAATGGCCTACATTTCTACAAGGAGACATTGGAATCATCGTGCGGCGTCATCGATCCAACAATTGCATTCTTCAGGTAGGCATAGCTTTTAAAAATCCTGCCCCATTTCACCCTGTGAAAATGAATGTACAGTCAGCTGTTAGGCGAGCA
>Contig469_1_218_-
AAATCACCACACAACGTGCATAGCGGAACAGGCGATGAAGGTAGCAATGTGGGCCTGTTGGTAGCGCACGCAGAACACGGACAAAAGGTATATGAGATACGATTCCCTGTATTTTCTGTCCCTCGGCGAGCGGAAGTTTCCTTGAAGTATGTAGAGTTTCAGTTCGTCGAAATTATGACCTGTCATATTAAAATGCTGCGCCACGGCCTTCGGCGG
>Contig470_1_218_-
GATGGCTGCACACAGATGTCCTCAGGGCCCAGTTGCCAGTCGCAAGGCCTGCAAGCAGTACCGCCAACACGCAATGCCAAGACTCAGACCCAAGGCTGCGATCATGAAAAGTTAGCAGAGCTAGAGCTGACGTTGAGGAAGCGAGACACCGAAATCTCTGAACTCCTTGCGAAACTGGCATCTGTGCAAGAAGATCATGTCCGTGCGTGCCAA
>Contig471_1_215_+
TTAGCAGTTGGTTCAGTAATTATTGCCTATAAGGAAGTTGTAGACGTCCTCGGCAATGCCTTTAAGAAGATGCCCGACTTTATCTTCCTCTTTCATGCGGGGATCTACAGATCTGCACAATTTCAATATTTCCTCGATGTACGTTGTGCATGTTTCGCCTGGCAACTGAGCTCTTTGAAGAAACCACTGGAACACAGAAGGGAAAATAAC
>Contig472_85_217_+
GTTGCTTCGCAGTTCCTTAATGTAATCTGCAAGCGAGTCTTCTACCTCTTCGCTTGGTCCATAGCATCCGCGCGCATCGTCCGATCGTCTAAGTACAACATGCGTGTAACATCATCCCCCGGCGGCAGA
>Contig474_1_217_-
GCGATAAGGATCAATGCACCTCGAGGAGCAATAGTTCAGCTACGGTCCCAATTTCTGCAAGAAACAAATGATTCCCAAGCGGAGAACACAGTAACCTTCTTATATATGAACACTATCGCACAAAGTTGCTCCTTGATTTCATGGCGTAGTGGTCAGCGTGACGAGCTTGTAATGCAGAGGTCTGTGGTTCAAATCCGACTGAGGGAACTTTTT
>Contig476_1_217_-
TTGTACACTATTGAGGCCGTCCTTCACCAAGAGGCAAGTATCCGCAAGGTTAAACCGATTTACAGAGTTGTCAGCTGGGATAACGTTCCTCTAACAATGCTGGTGGACACCGGATCACCTGTAAGCATCATTTCAGCGGCGGTGTTTCGGAAGTATGAAATGAAGTGGCCGCCATTGCGAAAAACGCAGCTAAAACTCTCGTGCCTATTGGGT
>Contig478_1_217_+
ATCAGGAAAAGTTCAGATTTTTCTGGTGAACAAGTGAGGCCTACCTTAGAGCCGCGTACAACCTGGACAAATACCAACCCCACCCGGCCTGTACCCAAGCGTATAGCCCTGACCCCATCAATGATTCAGGCCAACCAACGTGCACAGTCCTCCCATCGCCATCGCCACGGTGTCAATCATAGTTGCCTGGAGTCGACATACCGTGATAACGAC
>Contig479_18_217_-
TTATTAAACGGCTTATTACAAAATCATTTAGATAACCTGCATATAAAAGAAGTCATTGCTACAGATGCTTCACAAGTAGACGAAAAATCGGGAATAGGCATATTTTCTGAAAGTTTTGTGAGTGCATGCGGTACAGTGCAAAAGACAATTCCTTTTCCGCTTTCTGACACATGGCCAAGATATGTGGTTCCCAAT
>Contig481_1_168_+
TGCTGTTGCATTCTCTGCATTGCAAAGACTGGTAAGAAGATGGCTGTCCCTTTAGTGAAGTTTTATGATCTAAAAGCCTGTTGTTTACATGATGCCCAGTTTGTCCTAAATAATGGTTCCCACATGAAAGACCTTGGCAATTATTACACCTGGCATCTACACATA
>Contig482_1_216_-
GACCACTGTGAAGCAGCTATCGCGAAGGAAAGCGCCGATACATGGCAGACCAGAGCAACGCGCTGCCGCCAGCGCACTGCGACTACGCTGCAAACCGTGACTGCGAGCCGTCTCGTTCGTAGTGAGTGGGTTGGTTGCCGAATGCCCGAAGATGAAATGGCTGCAATCTGTACGCGAAAAGAGACTTCGCTATATGCCGTCGGCATCAAGCCC
>Contig484_1_216_-
GACATAGAAAATGTTTGTTTGCCCGCTGCATGCTGGAGGAAAGTTGTTGAGAATGGCGAGACAGGACGTTTTGTGGCGTTTTTCGTGCTCAAGGAAGACAAAAGGGCGCTATTCGTGGAGAAATGCGTAGTCGTCGCAGAAGACATGACAATCACTGTTAGCGGCCGTGGACGTTTAGCTAAGTCGCCTGACAATGTCGACACTGTCGCCCAA
>Contig485_1_216_+
CGGGACATCAAACTAGATCATAAACACCCATTTTTCTTCGGAAAACGCCGCGCGTTGAGTAGTGTCACGAATAACAGCCATTGTCAACTTACTCGCTGTAGGAATCCACTTGTCCACGTCACAATTTCGCACAACACAATCCTCGAAAGCCTAGAAGACATAGGTTGTGGAAGACAGGTGTTTCGGTACGTCCTTAGCTTCCTTCGCGACAGA
>Contig486_1_216_-
CTCCTCCTCCTCTCTCTCCTTACATCTGTGCCGCGCGCGCGCTCGCCGCGATCAGAAAGCTTCTACAACATTCTGGCCTTTTGTAGACGCGGCGTGGCTTTGGGTGCCTACCAAATCAATCACGTCTGGGCTGTCACCATGTGCAATGAAGATTCCACAAAACGTATGCTGCAAGTCAAGGAGCTTAAGGTTAAGGGGCGACGCTGCATCATC
>Contig487_1_161_+
GGTTGTGATAGCGGCCGTGCAAGACAAGGGAGCCGACGGAGCGGTGTGGCATACGAGGTTGGATTCAACTCCCGAGCGCAGATCGTGCTTTCCACGAGCAGCAATCGCAGCAGAAACTCTCTGAACTATCGTCGGTTTCGGCGACAGAAAGAAAAC
>Contig488_1_210_+
CAAAGATCAGGGTCACAAAGAACGCCAAAACATGTTGATGAGAACGTAGTGAACGCGCAACTCCAGGCGAAGTTCAGTAGCTCCAGTAGCGGCTCCAAACACCGTTCAGCGATTCCCTACCCAACCAACCACATGGGCACAGCTGCAGACGAGCGCATTGAGCGGTCACAACGCAACCACCACAAAGCTGCTCCATCACAAGATACG
>Contig489_1_216_+
GTGACCACACTCCTACACTACCATCCGGACAAGCTGCTCGCAGTGAGCCACCAGTCTCACGGCAGCTATTTACAGAGGATCCTGCAGCAGCGCAAGACAGCACGGTTGCTGAAATGGCGCCAGCTGAACCTCAGGAGCAGCCACCTGAGCAGCCACGTCAGGATTCAAGAGTGCTGCTACCACATGCAGGATCAGAGACGGTGGAGGAGCCAT
>Contig490_1_216_-
GACATTAGGCATGACGAAATTATTCGTGGCATTTCTGAAGAGGCTAAAAGATCACTGCTGCGTCAAAAGCTCAGCGCCCTGGTTCCGCTACCACACAAACCACTTTACATGCTGCAAGTGTCCGGTACCTTCTCCAAGCTAACCGTTGCCCCACGAGACCACCTAAATGACTGTACTCCTGAGGAGAGGGCCTTCTACAGAACCTCCACCAAA
>Contig491_1_180_+
CTCTGTGTCTTCTTAAATACGTTTCCACTCCTCTTGCATAGCTTCCCACAGTTCATCAGCTTGGTTTACTACAAGCTTTGTTCCCTGGAAGTGGAGCTGACAGTGTTGCTACGGTGGCTAGGATACCATACTGTTGCGAACCAGAACATGCACGGGCAAGCAATGACATCATTTTGG
>Contig492_1_216_+
AGACGCATCATTAGGCTGTGCATCATACTGTCACCACTAAGTGAAATCTGCAGTTGTGCTTTGTCTTTCTCCCTTCACACCTTGGTCTTTTTCCCGCACTTTTCATATTCACCGTTTCTACCTTCCATTTACTTGGAATTCTCACGAGTCATTTCATGCCAAGAGTCCCGCATGTGGCATTCGCCCACCGCCGATTCCACTGATAAAAGTTTG
>Contig495_1_216_-
GCTAGAGCACGGCTCCCAAGATATGAGATTACATCAGATGATGAGACTGATGATGAGAACAAAAAGAGACCTGTCGTGAAGCCGAAGCGGTTTTTGTCAACCGATGACGAAGAGCTTCCTCGCAAGAGAATCACAAAGAGGCTGGCGCAGGGAACAGAGCTTTATCCACGGGTGCCACAAGATTTCCCACTGGCAACTACATCATGTAACACG
>Contig496_63_215_-
ATCAGTGGCTCTAAAAGAGCAAAAGAAAAGGACCACCGTCGCAGCATCAGCTCCAGCAAGAAAAGGGCTGCCTCACTGGAACTGGGAAGACTGGTGAAAAAAAAGCACGAAAGCAGGATGCATGCAGACTACGCTCCCGGTGCATTT
>Contig498_69_215_+
TCAGCTGTTGCAAAAATTGACGAAAAATGGCTGTTGGGTACAATTGCTCACTGGTGTGAAGACTGGCAAATGTCGATAAACTTAACAAAAACGGTCTGTATGACGGTGACCAGAAAAAAGGCACCCTCTGAGTTTACTTAC
>Contig500_1_215_+
CTGGTATCATCTGCGTTCAGTTTTCCTCGTTTTTCTCAATTTGTGCGATTGAAACCTGTCATAATTGTGTGCGAAGGCACAGATGGTGTAGTGCGTGAGCGACGATGCCCAAAACTTGCTGTGTTCAGGGTTGTCGGTCCAGCTATAGAGGAACGAGCGAAAAGGTGTCGTTGTGTTCTTTACCATCGGACAAGGAGCAGCGCGAGAAATGGA
>Contig501_1_215_+
AGTGGCGTTTTGCAAGTGCCCAAGTTGGTGCAGACAACAATAGACTTTGCACAAGGGAGACCTCTAACATCGCTTCAAGATCGCGTGGTCAGGGCAGAGGCAGTATTTGCCATGTCCGTGGTCTCCAAGAGCATACCATATTCTTGGGCGGACACTGCAACCGATATTTACAAGGTGATGTTCACAGACAGTGAAGTCGCAAAGAACTTCAGT
>Contig502_1_215_-
GGTCGTCTGCTCCTCCTACGTCAGCATGGGCAACAAAGCAATCTTGCTGCCGAACATCTGATATTAATCGGCCTAAAGGATTTGAGCGGTGCAGGCTCCTCTTCCAAGCGTAGCACCCCTGAACAGAAGCCGAGCGCCAGGCCGGGGGTACGCTTGTGCCCATTCTGTGGAACCGGAGGGTTGACCGGCGGCAGTGGGAATCGAACCCACGAC
>Contig506_1_214_+
CTGCGCCCATGTCCTACAAAGTTCAAACAGAGGATCGTTGGCTGTTCAGGCGCAACAGGCGTCATCTTCTGCAAACCGGTGAAAGGTGTGCTGTGGTCGACGCGCTCACGTTCTTACCCCCGTCCCCCGCAGCCTGTCGAGCTCCACTTTGCATTTGCAGCCGACAACGTAGCGGGTGCTGGCCAAGCTTCCAACCACATATGTCTTTCCCCG
>Contig507_1_214_+
AAAGAATGTAAAGTGCTGAGGGACTCCGCGGCGACCATGGATGTCGTTCATCCGAGCTATGTAAAAACTGACGACTACTTATCCGAATGCGCGTGGATAAGGCAGGCCGTCAGCGAAGACTCAGTGTGCTTACCTATGGCAAAGGTACAGATTGAGGGACCTTTCGGAGCTATCGAGACAGTAGCAGCAGTCTCCAAAGGGCTACCCGAGAGC
>Contig508_24_214_-
GGTGAGACAGGCTTCAGCAAATTGGTGGAAACAAGGCTAGCTGCAGAAGCCAGGGACTTGGAAATGCCACAGTCAAGGGTTTGCTCATTAATCGTCGATGAAATGCGGATAAAAGAAAAGTTGGTTTATCTGCGAATTAATGGACAAGTTCTAATTAATGACGTATCACAAAAGCATATCTCGTTA
>Contig509_1_214_+
TGTTGTTGTTGTTTTTCCTGTAGATCTGCTGAGCCCCCTTTCGCTTCCCGAAACTTCCACTCTGTGCTCGACCATTTGCGCTATACGTACACGATGTCGACCTTCACACGACGGGTGATCATGAACGGCAAGGAAGTCAGCGTGTACGAGGCAGTTAACGTCAACGGCGAGAAGGTCCTCGACAACGGCCAACAAGTGTACATCACAGAAGGT
>Contig511_5_214_-
CAGCTAGCCCAAATATCTCTTCTGTCGATCTCATCCCTTCCGCCACCTCAAATATCTCTGCCGTCTGGCCCGATACCGGTCGTTCCAGAACTCCGCATACTGGGTCTTCACATCTCCTCTAATCTCAACCCTGGCTCCACCATTGCGCGTCTCCGTACTTTCGCATCACAGGACCGCTCAAAGGCTCGTTACAACAAGCGACAC
>Contig512_1_214_-
CGGAAAAATGTTTGCCCTGTGGGGTCTGTACTGCTGATAGGCAAAGGCGTTGAGAAGGAGAACAGGAAAGAATTCCAGAAAATGATGGTCGGGCCATTTACGTTCTGCACAGCCCGTCTTGATAAGTCCAAAAGAAATAACTCTTATGCACATGCTAACAATATTTTTGGACGCATCATTGAAATTTTTGTGGAACATAACAGCTCAACA
>Contig513_28_214_-
AGACAATTCAACCGCGACGCCTTGATTCCGAGGGAGCTGTCTTCCGTTACCATGGGCGATGACATCTGTGACCTACGAGAGCTCATCACGGCTGTTGTCAAGGAGACATCGGCATCACTTTGTTCTAGCGTGGAAGCGATTTCTTCATCGGTCCGGAACCTGGCTTTTGAACGCAAAGCAAAC
>Contig515_1_214_+
TTTGACTTAAAGCACCAACTACTGAAGCTGCTGAAGAGAACCGCAGATTTAGTGGGCCAGAATCTGCGAAGAATAGCAACGGTAACTGATGACGAGCCAATGCAAGATGTGACAGATGGCGAACTTTACAGAAACATCCGCGCCTACAACAAGCTGTCATGGAGTGACCTGACTGTTATGCTTAACAGTGATGGCTCTCCTGTGTTTAAA
>Contig516_1_214_-
TTGGTGCGTGACGATGCCAACCGTGTTCCTGGTTATGAGAGCATCGTCAGCAGCTACCATGAATATGAATTTAAGCGGCTCTTCAGATTATCCAGAGAGACGTTTGACTACTTCAGTGCTAAATTCAAAGCTTCGGCGTTCTACCCAAATGCAGTGCATGGCCGTCAACAAATCAGTGCCGAAAAAACGTGCCTCATAGCGCTTGTGTAC
>Contig517_1_136_+
TTGCTCAGCAAAAAAGGAAGCTACAGTATACTGATATCATATGGTACTCACGAAGCTAAAGCTCCAGTCACACTCATTACAATGAATGCCGTATATGTCGTGACCACGAATGGCGTAATATATCGTGCCCGC
>Contig518_1_213_+
TGTAGTCGCACAGCTCAAAATCTGAAGGCCACGGAAGTCGACACAAAATGTAGCGCCAGCACTAACCACGCCTCCGTCGTCCTGCACTGGGAACCTGCGGATCTCGGCGATTTCCACGTGATGGGCTACAAGGTACAGGTCTACCACCCTAACGGCACAACCGAGGAAGTCACCCTGCCACACGACGCGCGGGAATTCAAGTACGACAAG
>Contig520_1_201_+
GATGAGCCGTGCTCCCCAGGAGATGTGCTTATGCTTGCGTCCGCGCCACGCCTTGAGCTGTCACCGCAACAACTGGCTGAAATGACCCGGAGTGACCCACTGTTGTCCCGTGTGATGAGAGCTGTCTCAAGTGGAGAACTGCGCAGGTTGCCTAAGCAGGAATTTTATGCGTTCACGAAGCTTGGAAATGAGCTTTAC
>Contig522_77_213_+
CAACACGCATTCAGAGTGGAGCGACCTGAGTGGCGTCAGTGCCAATTAAGCCGCTTACTGCTCGAAAACGATTTGGACTTCGTCGCAGTTCAGGCCGAGATTCCTCAATCCAACTCAACCTACTTCTCCTCG
>Contig523_54_213_-
ATGGACTGGCGCCGAATTGAGCTTCAGAGTCTCGAGGCCGTAGTGTTCATCACAACATCTGTGAAAATGGAGAAAAGACTAGAGATGTGGCATGAAAAAGCTGTGTGCTTTATGTCCACAGAAGGAAAAATTGTTGCCCAAGTCTTCAATTGCCGG
>Contig524_1_213_+
TTCGATTTATGTTCACACGCGTGTACGCATACATTTTTACCCGATCTCAACACCGAACTCAGTCTCATTGCACTGTCGAATTGCATGGTTTTGACTCTGCATCCCAGTGTTTCTGCTGTGTTCTGTCTTGTTCCGCTGCTATTCCTGGAATCATTTGTACGATATGTGCCGTTCCTTATTCTTGTTAGCGTGCGAACCCAAAATGCATGT
>Contig525_1_213_+
GTCCTATGCCCTCAGCGAAACTGTTTACCACCGTGGCAGTGGCGACGTATCGATTGTGACATGTCCTTCGTAGATGTGACAAAGCATGCTCCTGTATCACATATTCGCATGCACTTTCTAGAACTGCAACACAGATACTCTTGTCCGGAATTTTTTACAGATGCTTCTAAGACTGATACTGGTGTGTCCTATGCTGCATTGGTCCATCGT
>Contig526_1_213_-
CGGCGTGTTTCTCAGCAAGGACTTGACTACAGCCACCCACGTCTCAGTTTCTGTCCCTTCCCGTGGAAAACCCAGCGGAAGATGTCTAGGTCGAAGTTTGCAATCGACAGCCTCCCACTACAGTTCCGGGGTCTGGACACCTTCTTTTGCACCGCGCACACAAAATTTGCCGCAGCAACTTCTAACCGGCTTGGGTTCGGCGGCGCAGGC
>Contig527_1_139_+
ATGGCCATGAACGATGCCGATGACGATGCAGACGAGGAAGAGCCTCGAGAAGTGCCTATGACAACAGAAACAGGTGACGTGCTCCGCTTGCCCCGCAACAAGGTCGAATGCAGCGCTGGCGACCAATGGCTCATG
>Contig528_84_213_-
TCAGCATTTCAGTTCCTGGCTAAGCTACAAACTACTGCTACCCCAATAACTACCACCACTACTACCTCTACCCTGGGCTACTCCGACCACTACTATCACTACTATAACCACCACCCAGCAGAAGTT
>Contig529_1_213_-
CTGACATGCGACTTGGACGACTTGCCTGAATTGCCTGAATGTGACAGCGAAGATGCCCTTGAAAAGCAGGAGGTGATAGAACAGTGTGCTTTAAGAGAAATCACACTGGACTTTGATGAATACGTGCAAGTTGACAGCGGTGTTGCAACTTGCCCTGACAACACAGTGCAGAGTATTGTTGACGAGGTATGCGATGAGGAGGAGGAGCTG
>Contig530_1_213_+
TTCGTCCCCTTATCATCTCTGTCCTGCGCTATCAGCCCAGCAACCTGGTTCAAGTCTTCACTGCCCAGTCCGTACCACGTGAAACACTGGACAGCTTATGGCATACCAAAAATCTACTGTGCACAACAGCGTCCCTGTAACAATACTGCAGAACCAGATAACAGGTCGTGTAATTGTTTTGGTATTTGCGGTCTGCAAGAAAAAGAGGAA
>Contig533_1_212_-
CTGCCGACGACCGTCCAGGTTGTCCCTCTGTTGCTGATTAGCCCAAAGAGAAAGCGCATGCTCGCTCCGGACGATTGCATGCGAGACGCCTATGGAGCATTCCGTCAGACATCGCACACAATAAAGTTAGCCCCTACAATCAGGACAGTTAATTCCGTCGAGATCGCAAATTGTAGCGCCGCACTGGGCTCGAACGTCGAGATGTGC
>Contig535_1_212_+
GAGGACAAGCGTGGCGGGACGGGCGACTGGAGGGAGCCAGAGGTAGCATTGCCTGTCGTCGAGCGTGGAGTATTGTGTGGCTTGTTGTACTGCTTATCCGAAACTTCTTTTCTTTGTGCAGCACTGCGAGCTTTTTGCACAGCAATGCATTTTTATTTAGGAATTGTGCCTGTCCATTTTCTATATCACGCCTGCAAAGAAATTTTTCTC
>Contig536_1_212_-
GAGGAACCGCAGTTTTTTCTTTACATCCTGTATCTTCTCGCTCAAAATGCGAAGAACCTTCTGGGATACAGCAGTTGTGTCCACCTTGTTGAGTTCGCCCCAGTGGGACAAGCAAGCTACAAAGAAAAAAGAATCTGTAAGCACACTCCAAGCACACAAATTTTCTCCGTCAATATATCACATTTCGTAAGGACCGCGAAGATGCCA
>Contig537_1_212_+
CGCGGTGATACTCGGCAAGCTTTGCTACTTCACATCATGGGCCCAACAGCATGGAAAATCGTCGAGACCTTCCGTTTTCCGTCGCCAGCCGAAGGTGAGCAAAGAACTGACACAGTAGCAGTAATATTTGAGCGGTTCCACGAGAGATACCTTCCGTACAAAAACGTGACGCAAGCGACAGCCATTTTCAACACCATGTTCCAGAAAGAG
>Contig538_1_212_-
ACACCAATTTCAGCACTCGGAATAAGCAGTGAACTTACTGTGGTCAATGACTATGGATTGCTCTACAAAGTCATCGCTTCGGTTTTAAACTTGCAGATGTTTGTAAGCTATGTGGAACCAGCTGAAGATACCTCCGCAGTCGTCGACACACCAGAAAACTTCTTACCTGCTATGTGTTCACATGATAACTTCAACCCAGTTCTTGAGTGC
>Contig539_1_212_-
CGAATGCCGCTCCCAGACCCAGATGAACCCCCATGGTTAGCACTATCTTGCCAAGATGACGTTTCAAACACCAACCACCTGTCCTTTGAATGCAAGCAAGCCGCTTCTCCAACAACTGAGGTTTGCATTGACCCATCCTTACACACCGCTCAGATCGGTAGCCACATTCCAGCACATCAACAACGGGAAATCAGGAGCATTCTGTCGAAG
>Contig541_1_212_-
ACGACTGTACCAATCCTTTGCAAGCATATATACTACTCGGACGTGATGCATCCTTCGGAAGCGCACGCTCAAGCCAGTTACTTCGGCCATACAATGCACGGCGGTTCGCTTGATTCCGAAGCTGCTCAGTCAGTGAGGTACAACGCCAGCGCTTCGCCAAGTCAGCCTCAGCAACGCTATGGTCCACCTACAGAAAAAAAGCTTTACCTC
>Contig542_1_212_-
TACACTTCACGGAAACCTATCAGAGAAACGCGAACCACTCCTCCAAAACAAACCACGCACGTCTTGCTCAACGACATTGCACAGTTGTGTGAGCACAAGGGTGAGGAATGCAATGGGGGAAAGAAATGCTGCACCGTAGAAGAAAAGCTACACTTAACGGGAACAGAAACGCGAAACACTCTACCAGCGGTCCAAGAGTTGAAGTTGCGA
>Contig544_1_212_-
GTTTGTAGGCGGGGATGGCTCTATCCGACGGGGCCGCCCGAACTCTCTGAGGGGCGCGCCCCGTGCCCGTTGTTACGCCCAGCGGACGCCGACCGCGGCCTTGGACGGCCGGTCAGGTGGCGCCCGCGGGTACTAAACGGCGTAACTTGTTATCTCGATGACATACTGATCACGGGCCACACAGAAGCAGAACACTTGCTCAACCTGGAA
>Contig546_1_212_-
CGAAAGCTGTACCCGGTAAGGCCTACGAAAATACCCATTGGCCAACTGCTACCGAGCAACGCAAGTGCTTGTAGTCGTCAAGAATTCTATACGTGTTTAGGAGTTCGCTGCGCCATCAGAGGAGACCAACAGGCTGAACTGCGTATTCGCCAAGTGGATTTGAGTAGCCGAGCAGCACGCCGATCCAGCAGCACGATTTCTTGTGCT
>Contig548_1_139_-
GCGGTAACGAGCTCAGACCCCGCAGTGAAGCGAATGAGGCCAGGGTTAATCACAATCCCTCAAGAAAGAGCACGCGGTTCTCAAGCAGATGGCCAGGGACAACTCAACTCACAGGGAGGCCGCCGAAACAGTGCT
>Contig549_1_212_+
CTTGAACTGTCGTCGCTCCAGACAGCTTTTCGCCGTCACGCACTGAATGCCACAAATCGCACTTATATCATATATAACCGAGAAATGGCTCAGAACATGCGCAGGACGGATGCGAGCAAGCAAGTCAACACAAGCAAAAACGAGCAAAACAACCGCTACCGGAAGTTTGCAAGGGGTCTTCTGCGACACGTTTTCACGGAGGAAGAGCTT
>Contig550_1_204_+
TCAAATCCTACCAAACTTTACTTGATTTTGACAAAAATAACGCACGCACTTCAAAAAGTATACTGGTTCACTCACCGACGCAGTCGTTGTGCCTGGTATCCGTGGCTGACATTCGATCACTCCACAACACTAGCACGATGTAGGTTCCAGCGACGCTTTGCTGCTGTCGGCCACAGTGTCCTTGGTGCTCATCGCTGCTTG
>Contig551_1_212_-
GCACTCACGCTGGCCTACCCGCCCGAAGCTACTCGCCGCGAAGTATATGTCGCCGAAAGAATAGTTTTGGGGCACTCACTGTTTGGGCAGTGCAGTTCCACGAACGACGCAAGTCCTTTCCGCTTGTCGGCCGGTTCCCGGACACGTAATCCCAAATGGCGACACGTCGGACACATTGCACCGCGCACAAGCATGTTCAGTGCTGTCATA
>Contig552_1_144_+
GATACGATGATCGGCTTCTATGCCATGTCAGCCAAGCAACTAGAACTCCGTGCTCCTCAATACTCCTCGCTTAAATATCCGCATGTTTTTCCTGATTTGCTGTCTTCGGAATTGGGGCGTGTTTGTGAGACAATTGCTCTA
>Contig553_1_189_-
ATTCTTTCCTTGTGGTTGCGAACGACCTTTATGTGCATAGCAGATGACGTCAAGGTTGATCAGCAGAACACTCCTAACAATGCCCGTTACTTCGAATTTGCGGTTTGGCACTCCGAAGACTGTGCAGATTGTCAACCTCGTCATGCATCGTATAGACTGGCTTCTCGTCTAAAATGTAAAGATCCC
>Contig554_1_211_+
TTTTTGAGCTGCATTTGCTGTTTTCCGAGCGTCCGCGTAGTCGAATGGGAGTCCATACCCAAACTCTATCTCCCGGTTCGTAGACGACTAGTCGGTGACGACGGTTGTAGCGGCACGAATCATACTCCTGCTGCCGAGTCGCTCGTGCCTGAAAGTTTACATGCGCAAGTACACTCTAAGAAAAAAGATGGTACGTTGCGTTTTCCA
>Contig555_1_211_+
TTAACACCCTCTGCTTTGAAGACCCTTTGTGCTGGATTTAAAGAAAGTGGTTTTTGCACAATGCTTGCAGACCATATCGCAGAAAGAAATTATCGTCCACATGAAATCTGCCACACCAGTGTCGTACGTAATGAAGATGAGGCACCTATCAACCTTCCCTTGTATGCTCTAGGTGGTGAAGTTCGAGAAGGCATGGCGACTTGGAGG
>Contig560_1_211_+
CTCAACGCACTTTCGCTTCCACAGTTTGCTCAACTCACACCGCCCAGAGCCGAGACTAATAAGAGCGACGTAACTGCTGCGACGCTCGAAGTCAACAGGAGCGGTAATAACACTACCCATCCTGCGTCGTCGGAGACTCAACCTAAGAGCAGAGTAATTGCTACAATGCTCGACGGTGAGAGTCGCAAAGGAAGGAAGGATGAACCA
>Contig561_1_138_-
GTGAATCAGAGACTGGACATCCAACAACCGACAGGTGATGGACAAGTGCTACTATCATGTTCAATGTTTTCTCGAAACATTTTCGCAGCAGACCCCAATAACAGCGGAGCAGGACGGGACCGGGAAGCAAAGGCC
>Contig562_35_211_+
GCTAACAAGATTGTTGTGTCCTCGGCCGTAACAATACTTATATCAGATCACCAGGGACAAATATTTATAGCTTCCAGAAAGCTCAATGCTGAAGAAGCGCGTCGAATAGCCCGTCTTCGCACTTTAGCCTCGCAACAGCGGTCAAAAGGCAGATATGACGAGCGTCACGGA
>Contig563_1_211_-
TCTCTTACAGGCTTGGCAAAATTCCTCCGCTTGTCCCCGTGTCACTCTAACTCTGCAGTCCACTGCCCTGTGTCCGGTACGGTTACAGATGAAGCATCTTATGGGCACCCTGGTCACATTGTCCTGTATTCTCGTCTCTATCCCATCCTTGCCCTAGCGCAATTCTCTCGAACCGATGCAGATACGCATCTAAGTCGTCTCTTTTCT
>Contig564_1_211_-
ATGCGCTCAAAATACAGGTTCAGAAAACGTTCATCAGTTGGCGCTTCGTCAACCGCGTTGGACAAGGAACGAGGTTCTGATGATGCCGGTGAACAAAGTTCGCGTGAAAGCGAAGCAGACGCTGACACAGGCCACATAGCACCGTTCCCTTCAACTGCTAGTGCAACTGAAGACAGCCATATTCTGGAAACCACGAGTGAAGCCTCG
>Contig565_1_176_+
AAAGTGGTAGCGTCAGTAGTAAACGTCTCGGTTGTCGGTACCTGGGGCACAGTTGTCCGTTGCTCGTCCTTTCTGTTGCTCATTTTTCCTGCGTATTCAAGACTGTCGTCACATGGCAATTTTCAATCGCGATCGAGCCAGTTCATGACTGAATTTTTCGACGTTGTGGCT
>Contig567_1_211_+
ATTGCCAGCCTCTGCAACAAAAAATGGAACTTTGCGCACTTGCATGGCGGAAACGACTGCAAAAGTTCCGGAGTTTCACTTTGCATGACTGCGCTTGATAGCAGACGACCTCAAGATGCGAAAGGGCATGGCACATTAAAGAAGGGAGAAACTTCCGGTGTGGCATGCGGTATGGCAGTTAATCCGTTTGAGGGCGCTGCAGATGTT
>Contig568_81_210_-
AAGTACACATACCGGAGTTTTCTGACCTCATCCCAACAGTCACCTGATAATATTCGTATAGACGTGCCACCTCGAGACTATTCTGCAGCTGTATCAGTGGACTGTTTTCGCACGCATGTAAGTACT
>Contig569_74_210_+
CTGACAGGTACCAGTGCTCTGCTCAACAGTACTGCAAGGGGAACAGCAGCTGCCTTTGTAGAATATTTTTTTAAATGTTTTTACTGGATGCTATTAATCACTGTGCTTAACAAGAAACTTCTGGAGAATGAC
>Contig573_1_210_+
TCTCCTGTTTTTGCAGTGTCTCCTAAAAACGCGAGTCTCTTCAAGTATATTGAAATGTCTATTTTTCCCGTCCGTATGTCTTTATCCTTGAGCCTGTCTCTGTTCATTTCCGTCAAAAGCCATCAATCTACATGCCATTTCCAAAGCACTCGAGAGATCGTAAGCAGACGCGGTGCGAACGTAAAACAAACATCGGCAGGGGCTGTT
>Contig575_1_210_-
ATTCCATTTTCCTGCTCCGAGCTGCTCCAAAAGTGTGTACAGACTCTCGATATCAGCAAACAGACCTTCTCCATGTTATTAGCTCAGCGGTTGACTTCCATGCCGCATGGCCACAACTGCATTCTTGTTCACTGCGACTATAGGGTTGATGGAATAAATGAGAGAGAGCTTAAGTCCAACCGGTCGTTAATTACTTGTAGTACCACC
>Contig577_1_210_-
AGCGACGAAAGCAATAAATATTCACACATAAGTCCTGTAGCAAGGCGCAAACGACCGAGGCATTTGGCGACCGCAAGTCCCATGGATATGACAGTTCAGGAACCTGTTCTGCTGGCAGAAATAGATTTGGCCAGCACAGTGACGGTTGGACCACCACTACAGCAGCAAGATGTGCACATCGTTCATGATGAAAGCTGTGTAATGGTG
>Contig578_1_210_-
ATTTGGAAACTGAAAACTCTGCAATGCTACAAGAGTGCTATGCTAGGAAAAATAGATTCATTTCTAACCCTCGCAGATCTACAAGAAAATAAAAGTACATATTCATATCGCCGTCAGGCCCCATGGCAAATCCCTTTTTCGCGTACTAATTATGGACAACAGCGCCTTTGCCATACACTGCCTTCCCTGCTTAATCATTTCAACACA
>Contig579_1_210_+
TGTGAACAAGGCTTCCTTCGCCGTGACGACCTTATGCTGATGTTTAACAACAATGGGAGTCTGGCGTTTATGTCGTCAAAAACTTGTGTGGGCCCTCCAGTACTTCTTAATGAACAAAATACAACCAGCCGATGTTCCTATTGCATGGCTTATCACCGCGTAATACCGCTCCGTAAACCTGAGCACCATGCCTCGGTTCTACTCGTC
>Contig580_1_209_-
AGGTGGAATTCGTGGATTGAGGCTGTTGAACAGCATTCTGCCTACTTTGAGCACTATCCTACCTTGCTTGAGCAAGTCCACCAGAAGTATGGAGAAGCAGCGTGCGTCGATTCCCTTCTGAAACTTCTTACTGAACACTCAACTGAGCATAAGTACAGCATGCGCTGCATTGCAGTATTTGGAAAAAAAGTTTCAAGCTTGCTGAAA
>Contig582_1_209_-
GACTTCACCCTCTTGCGTGATCTCGGAGCATCACCAGATGCCATTGTCCACGATTCGTCCGAGGAACAACCCTGGGGATGCGTAGCAGTGAAATGCCCATACAGTTTGAAATACGCAGACTGTGACAAAATTTTAACAGCCAAGGACATTTGTGTTCATTTTGACGATCTGCAACATCCCTCTTTAAATGTGAAGCACCCATACTTC
>Contig583_32_209_-
CACATATTTGAAACTTTATTTACGAAGGACCATGCAAACTCTCTTCTAAGTGATTATGCAAAGTTTCAATTCTTTGAACATGTGGGCAGTGAGATGACAATTTCGATCAAGAGGTTCTCTCTTGATATGCTAACAACAAAAGAGAGAGAATTTTACGAGAATGAGGTGTGTGTG
>Contig584_13_209_-
ATTCTATTCAATCCCTTACTTGTGGTGAAGTGTACATCTGCCAAACTGAGCGCTGTATTAATGAATGTCTTAAGGAGCACTGACTACATTGATAAAGTCGGAACAAGCACTGCGGACTTCATGATTGCTGAAAATTGCACTGGTGGTTGTCTGAAACGTTGCTCTGCTTGTACCCTGACAGTTCGTTGGCAA
>Contig585_1_178_+
TTTCACTTCCCGCGGCTTTTTGATTCCAAATCCAGCCATGCAGCGCAGCGGACTAGACGGGACTTGTTACAGGACTGCACGGTAAGTTCGAATGAGCTTGAAGTCTATGTTGTTTCAATCTTATATGTGCGCACGTACGAGTTGCCGAGCTATTCCATAATTCCCAGAAATGAA
>Contig586_1_209_-
TTTCCGTCACGTAGTGAAGCCGCCATCGAACATATCAGAAGGACGGTTCGGTATAAGAATGCTGCCGAGCTGGTCCGAGAGGCTCAGGAAGATGATGTGGATGTCGTCATAATTCCTCCAGACCCATCGGAAGAAACAGACGAAGAAGAAGGTGATGATGACTGTATGGGTTCTGCTCCAGTAAATGACGTTGCTGGTGAGAAAAAA
>Contig587_1_153_-
TACTCTTCATACTGTTATGCAAATGACGAGACAAATGCACATACAAAAATCGCATTGCACAACAATATAACTGTACAGGGAGTGCCCAAGAAGAGCATAGACAGCTGCGAGGTACCAAACATGGATCATTCAACTGCCACAGCAGGAACT
>Contig588_1_209_-
GAGTTTTGCGTCGAAACGGGTTCTGTGTATTGTCCTGAGGTAAATGCAAAAAGAATTTTCGAGATCGATGCAGGCAAACGCAACTTATTCAACTTACAAATTCAAAATAAAAGCAGACGACAGATACCGGCATCCCGAGACGTGCATGCTGCTTCCAATCAAAACTCGGCTTACATCTTGCAGAACCATATCCATGCTGCCGTT
>Contig589_1_155_-
CATCTTGCAGAAACCAGCGACTCAGATGACGAATCGCTGGTTTCAGAAAAGGAGCTCCTGGCCGCACGAAAGCATGCGAAATATTGGAAGGCACAGTGCCGAATAGAGCGAGAACATAATGCGTCATTGAAGAAACACATAGAGTTCCTT
>Contig591_1_141_-
GTATATAGTAATAACTTCAGTGACGATGGGGCAGAGGAAAACTTAACGGATGTTTATTTCATGGTTCAGAATGAGAAACGCGCCGAGATACGGACGTACAGGAAGTCGACTCTCAAGCCGAAGGCCAGCAGCCACTAC
>Contig592_1_209_-
TTTGGGATTGAAAGAGTGAGTCGCCACCCATACGAGTTCAATATGTCTGTCGAAATTTATGGTGCATATTATCAATATATGCCATGCATAAGCGTTATGCGACTGAAGGCGAAATTGGGAACAGTTGTTTTGCAATCTCTAATCATGTATGTGGCACTGGTCTGGGCGATGGCTAAGGATATAGAAGCTTACTGTGCTGAATCGTTC
>Contig593_25_209_-
AGGGGAGATGATCCACGTGCACGTCATACAACTACCGCCGACATGTTGATGTCAATGCTCTTCGTTGCTTTCAAGGCAATTCTCCGAGTGTTTCCTCAAGCTAACGATCTTCCAGAGGTGAGCGCCGTTCTTTCGTTAGAACCTCTGCTGGTACAACAAAAAAATTCTGGCCTGGACCTT
>Contig594_1_164_+
CCGACCCATCTTCGTAAGAAGCGCAAAAACTACACACAGGGACAGCTAGAAAGAAAGACACGACACAAGCGCTTGACTGCAACTGAGCGTTTATTCGGAAGCGTGACATATAAAAAGGAAAGAATTGGCAGAATGCTTTTGATGCAGACCGCGATAACA
>Contig595_1_140_+
TTGTCGACTGCGCCAAATGTGAGGACTCGGCGACGTAGACAAGGCGATTATACGACAAGCAAGGCTTTAATAGGCATCATGACACGGCATCACTACAGTACTGGTGCACACGCGCGCGTAGAACGGCTACGAAAC
>Contig596_1_144_+
TTAGAATCTGTATTAGAAGCTAGGGTACTAGAGCATAGGCAGGAGATTGTAAATGCATTAGCGCACGAGAGTAGTCATAGGTATGCACAGGAAGAACTAGTAAAGAAGCATAAAGAAGTTATACGAGGTGGTTTAGAGAAT
>Contig597_1_209_+
TTGGTATTGCTGCTGCCATTTTCTTCAGTAGTTGCTGTCAAGTTGGTTCTTTGTTCGATGCTGCTGTCCCGAGACGGGGACTCGCTCTTCTGCAATGACGCGCCTTGTCTGGGGGCACTGCGGCACTCCGAGGTAGAGAGCGTGACAGGGGGCTCTGTGTGTCGGCGCTTCCTGAAAGATGGCAACGCCATCGAGAAGCCGGCATTG
>Contig598_1_152_+
CTTGGAATGAGAGATAAGAAACTGCAAGAAAGACTTTTGTCCGAAAACGCTTCTTTTGCCAAAACTGTTGAAATGTGCCGAGCTCGCGAGCAAGGTAAAGAGCAAAGCGAAGAAATCCAGTCGTGCATGAACACTCGGGCAGAACAA
>Contig599_1_208_-
ATACTTCATCTAGTCTTTATCAGTGACAGTCTTGCTAACTTAGGCTTTAAATGCGATATATTAGAAGGAATTTCGGACCACGACGCAGTCCTTGTACACATTAATTGTCCTATCCCGCATGAACGCTACAGCTACTCTACATTTCGTGATTTCAACAAAGCTGATGATACGTCAATCTCTGATACTCTGGCGGATAACTTTGACCAT
>Contig600_1_208_+
GTTCGAAGCCAGGCACTTTTGCTCAGTGATCGTGTAGTTCTTCTCGGTGTGTTGAATACTGTCTCCGTACGCATAGCATTAGAACACCAAAAATTAGAACTACGTATGGCCAGCAACACATTGACTATCAGATACCAAATCTCCTTACAAGAAAAGCGCGTACATAATAACTTCACTAGCGTCCAATGTTTGTGGGAGGTCATT
>Contig602_1_208_-
CATTCAGAGAATGACAGTGTAGACGGCGAAGCTCGACCCTTCCGTGCAGATCAATGTCCTAGCTCCGAAAGCGAAGAAGATGGTGGCGACGATCCTCCTGGTGAGAGTACCTCTGTGCCCTCATTCGACGAGTCGCAATTGCTTGCCAGGTGCATCGCAGATTTTGGAACAAGAACTCTTCCGGGAACTGCAACCACGATTGCA
>Contig603_1_174_+
TCCGTTGATCCTCGAATGTCCGAAGATGACAAAGTTGGACACCTTCTCAAAGGCATTGCAGATGACGCTTTCAATCTGCTGGTGTCCAAAGACTGCTCAAGCGTAGACGACATCATCAAGGAATGCCGGCGTTTTGAAGAATTGATGACGTTGGTGATCTGGCTTGACTGT
>Contig604_19_208_-
GTGTCGGCTTGGTCAAGGCCTGAATACCGACGGCACCAGACCTACGATGACTATCGGCAAAACAGCATGACACAGCCCGGACTCACGAGCTTCACACGACGACAAGACATAGCGACTCAGCGTGGGTTTCCCGGTTACAATGCGCTAAGAAAAGCAATGACCAACACTATAGAAAACCACCGCATC
>Contig606_1_207_+
TTCTCTGCCACTGTCATCAGGTCCGCGTCTCCATTCCACAGGCGCCACAACCCCCTTCTGTTCCCTTACGTAATTGCTAGCGTCACCCTCGAACATGTGCAGTCATATAAGTATCTTGGTGTCACCATATGTAACGATCTGAACTGGCGCGCGCATATTACTAACATCATATCATTTTGCAAGAACCAAAAGTGTCTTTCAGCT
>Contig607_60_207_+
CCCGAGTTAGACAAAACCGAGATCCTGTACAGGCATAAGAACGAAGATACGCGTTTATTGGTTGAGGCCTGGCATATCAGTATTAGTGGAAGTGCATGCGTAAGTCAGCCGTCGATTAGCTTAAACAGAGAGGAGATAGAATGC
>Contig608_1_207_+
CGTAGAACTTACCAAGCTCCTGCCTTGGCACTTGTACACCACCGTGCTGAAAGCGTTCCATTGCCGATCTCGAAGGCTCTAACACTGGCTTCATATAAAGTGACGGCTGTCCTCAGTGTTTTTTTCATCCTCGATCTTGTCTTCATCAATGGTAATATTTCGGGAAAAATTGACTGCCAGGTGCTTACAGGTGTTTCAGATCAC
>Contig610_1_207_+
CAACTATCGCAAAATCTGGGAGTGAGCACACCGGAAAGCGAACAAACAGTTCCTAAATCAACAGAGGCGACAGAGGAGGAACCGAGATTAGCTGCGGTAGAACACGAGGAAGAAATCGCCGAAGGTAGAGGGGGTAAAGACGCCGAAGCGGAAGAACCAGAATCGGTAGGCGAGGAGAGGGGACTGTTGTCTGCTCCGGCCGCG
>Contig611_1_141_+
AGGAGTGTCGCTGTCTTCTGGCATAACCTGCAGAAAAATGAAGGTGCCCGTACTGTTCAGGTATGTGGCTTTAAAATGTCTTTATATGCCATAATTATATGTGTAAGTTATTACTGTACAGCTCTGTTTGCAGGATCT
>Contig612_1_206_+
GGCGCAGATGCGCCGGAGCCCTGCTGTAGAGACTACACCGCTACACGCTACACTCCGCAAAATAATGGACGTCGAGTGCAAGCGAAAACTTATCCGGTCAGAGTGCCTAATCACCCAGTAGTAACGCCGAAAACGCCGCGAAACAAAATCCGAATTTTTCATCAGCGGCGACTATGGAGTCTTTACAGGCCACAGAGTTGC
>Contig613_1_206_+
TCTTTCCCGTCCCGGGGCTTCCTCAGTAAGTTATACTCGGACGTGGACCCTGGCTGTCCCGACTGCAGTGAAACTTTTTGTTCTCTGGCTCACATGCTCTGGCGATGTCCCGCGTTGCCTAACGACGTTCTCTCCAGCGAAGCTGAATGGGAGGATGCCATCACAAGCACGGTGCTCCGAAAGCAAGTCCAGGCCATCCAG
>Contig614_1_206_+
TCTCCACTCAAGCAAGTAGCCAAAACTGTCGACCACTGCCAGCCCACAGTGGCCCCGATCTTCGGCATCGTACAGGGCATGACCCCGCCTGAGCGACGGCGGCACTACAGGTCTCTGTACGCGAACGGTCCCCCAGTGATTTACGTTCCTGGTGAACATGCACAAACGCCAACCGTGCCCACGTCTCATACATGTCACAGCAGC
>Contig615_36_206_-
GTCTTACGTTTGTCTCCGGGCTTTGGACGTAACATCTGGCGACGAGTTGCTTCGAACCTGCAGCGGCGCTGGCATAACGGAAGAAAGGTGCTACCCTGTTTGAAGTTCTTGGGGCTGTCGCTGCCACATTGCGAGCTACCGGAACAGCAGGGATGGCAGATCCAG
>Contig616_1_204_+
AAGGACTCAGTCACACAGCTTGAAGAAAAGCTGGAAGAGGCAAATGCCACAATTGCAGCATTCAGGCAGCAGCTAGAAGACAGTAAAAAAAGCAATGGTGAAACAATGAAATTCTGCAACACGTTACAACAGAAAAACAGGTGCCTAAAATTGGAGTTATCGTGCACTTATAATCAACTGAAAGAGGCTCGTAACAGAAAG
>Contig617_25_206_-
CACCTCCATGGTTTCACAACGGACTTTATTCGCCATGAGCTTTCGCGTCGTAACCTGGAGACGACTGGTTCAAAAGACGAGATGATTGAACGGTTGCTTGCCGACATCGCCCACAACCGTCTGGTATACCCGACTCGACAGCTGAGCAACCTGTTGTCACTTCAAGTACGCAAGTGC
>Contig618_1_206_+
TGCAGCTGTTGCCTTGTACGTCGTATCCGCTGCATGCAGGAAGCTTGTGCACGTTGCTTAACAGCTCTTAAGGTCATGCATGGTCTCAATGTTCACACTCAGGAAAGCATTCGCTTCGCGGTCTCTCCCACTTGCCGTTGCCACTCTGTCACTGCCTACAACAACACAAAGGAGTTTCACTCAATCATACTGCAAGGGTGCTGC
>Contig620_1_130_+
AGCGAAAAAGTGGCGAAGAACAATCAGAAGACGGAGCGGGGGGTTCAGGAACGCCGAGAAAGCAAAGTCGACTGCAAACGCTGGAATCCGCAATCACGGCTGGTGAAGCGAGGAACGACGTTGTTC
>Contig621_1_206_+
AAAGGCCTCCTTGAGTGGTTGGTCAGCGTGCAAATTACTTTTTCCACCCAGGAGTGTCCTCCCCCGCAGTTCCTCCTCTGCAAAAGCAATTCGCAAAAGAGCCCTGGCAAATTTCTCACAAGCACGGCTCAGTTTCTCAAGCATGCCTCTTTCCACTGTGACGCCCCCCCTATGTCGACCTGGGAACATAAAAAAAAATCATTT
>Contig622_1_206_+
ACAGACTTGCGCTCCTGTCTTGGCGTTACATCTTTGGCACGTTTGACATCCAAGTACGTAGTCTTCGACGTCGCATTTCATGTCATGCCAAATGTAACGTTGCTCGCTGTGACAGATTGTGCACTGCATTGCGACGTTGCTCATTATACCGATTTTGTTAATATTTCATGCGCTACTTTCTTTGAAGGTCACTTTGGTCAATAT
>Contig623_1_206_-
TTCGAGAAAGTGAACCTCTCCTTGCAAGCACAAGCTCCCCAGATCCACGTGCTACGGTCGCTTCTCTTGGAACTTCTTCGAGACATTTTCTCAAGATTTGTAAACCCATCGTGGCTGAAACGAAGCCCAGAGCTGCTCAACTTGGACTACCATAGCAGGGAGGCACAGAAAGGGGACGAGGACCTCATCATTGGACAGGAA
>Contig624_49_206_-
GCAAAATGGCATGATCAAGTTATCACTTTCAAACAGCAGGTATTTTGGACATCTGCTGTAAACATCCTCAGCTACTCTTCTCTGTTCCCTGATCCATTCCGCTCGCTTTTTATCTACTTACTACAATGCATGCGGGCAAAAGTACGTCAGCAA
>Contig625_1_206_-
ATGGCAAAAGTAACGATTTCCGGCCCATTCGGAGAACTCGTGACAGAAGCCGCTGTCTCGAAGATGGTGCCAGTAGAGTACCCCTATTTGTTCTCCAATCGGTCTGACCGGCTGTTGCGCGAACGTGGTCAGAAATTTGGAGAGGGAACAGTGCAGGCGTTAACTCGGTCTAAAACACGCGAGCTTGCTGCGCAACTATCGCAA
>Contig628_1_206_+
ACCACTGGTTTCTCGCCCTTCTACCTTCTTTACGGCCGTCATCCTTCACACACCATCGACACCCTCCTGCCGTACCGTCCTGACGCATCCGAGTGCCCACCTCTATCTGAAGTCGCACGACAAGCCGAAGAATGTCGCCAGCTGGCCCGCTCTATTACAACAGAAGAACAAGTGCTGCAGAAATCTCGTCATGACAATGGG
>Contig629_1_205_+
AGCGGCCGAACTGTAGCAATTCCCGGTGTACCTGCAGTGCTCCATGCCCTTCTACCCGCGAATTCAGGTGCTGAAAATGTTCCACCTGGTAAACAGCGCTTAATGGACAAGTTTATAGACAGTGACAATGTAGCTGCCGTGCAGAGCTCGCTCCCAGAGAGTGCGCCAGACCATGCGTCATGTGTTATATCTGCCAGTGAT
>Contig630_1_205_+
GCCGGCTTCAAGAAGGTAAAGAGCGCAGGGTTTTTCAGAGCCTCGAACGAAGAGAAAGGAGGCAAATTATGCCGCAGCAGGCACGTTTTCGACGTGACTGAAGAGACCACAGTCGGACAGAGTATATTGAAAGGGCGGTGTGTGCGACAAGCCAACGTGAACCAGGAAGCATACGCCGTCATCATCGAGGTTAGCGCAGTGAAG
>Contig632_1_205_-
TTCAACAGCCTTCAACCGATGGAGGTCGTGCTTTACTACAGTTTTCAAGCGATAGAAGACATCGACGGCCTATTTCCGAACACCCAATCATGTTTATGGTCTGAGAGAAGTGGATGGCTCACCAAATCGTCGATGAGCTTGAGTGAAGGACGGATGATCGAAGCGCAGCAGACTTGTGAAAAGGACGACACCGGATGTCTC
>Contig634_1_205_+
GCTGCTGTTGCGACCGGGCTATCTTCTGAGAACGGCGCCCGTGGCTTGTTCCGTTTGGCTTTCGACCTTTCCAAGGGCCTTTCGCAACCTTTTTACCAATTTGGCTGCCTCAAGGTGATGAAAACGTGTGCCGTTCCAGCCTTTCTAACCGCTCAAGCAGCTGCTCTCGGCCCACTCTCCGGCAGTTCACTTCAAACCTATGCT
>Contig635_1_205_+
CCAGCACAAAGCGCGTTTGCTTGTCAACGTACACCAGGTACGTCACCGGAGATTTCACGCTCACCACCTTTCCAGGCCGCCACTTCACAAGTTCACCACGAACAGTACGCACGAGCACATAATCTAATCTCTAGGCATTTCTTGAAACCAACGCATTCTTCAGCAAGTTCCAACACGGATTTCGTAAGCATCATTCGTGCCAAA
>Contig636_1_205_+
AAAAAAAAAGGCTACCAAACCGCTAAAGCCTACACTCAACCATTCAGAAGTGTCCGCGTCACAATCGAACACGGCAAGGATTCCACGGATGGCACAGTCGCGCTCCAAGCGAAAAGAAGAGCGGGCTTGAATACACCTGCACTGTGGCGTCGATCGTGTAGTTCTAAGTTAAGATGCACACGCCGTAACAACATTGACGCC
>Contig637_1_205_+
GCCACCATCGGCAACGAATTCCTCGCATGTAAGTCTTGTTCTATCCTTGTGGCTGCTTATGACATGTTTCTCCGGACCTTTGATCATCAAAAATTCAGCTCAATAACCATGTCTACACTGCAATCTTATTGCAGAGATTATACAGTCTTCATAGACCTCAAGTTCATGACTGATGTGACAGGACTTGAGTACGGCGACTGGGCT
>Contig638_1_181_+
TTCACAAAAGAACAGGGAACTCAGTTACGCGGAGGAAGTGTGCATGAAATTGGTCTGTCGAATAACCAGGAAAGTGAAGAATGCGTTGCAGTAACGGTTCCCTTACCATGCAGCCTCTGGCCTTCTGATGTCGGGCGTGGCTTCAGTATAGATGTGCCTGCAGCTACAGCCGGAGAG
>Contig639_1_204_-
GCATTTTGTATTTCATGTAAACCACAGGTAATCGACTTGTCTTTCAAAATTCCTTGTGCAGGACGTCCCACTGGCGTTCCCTCTATAATAAATTCCTTGCTGACTTGTGACAGTTACAACAGCTCTGCCCTGCCTTTGTCTGGAAAAGCTAGCCGATTATACAGTAACCAGTCAAATAATAAATGCTCGCATGCTATTTAT
>Contig642_1_163_+
TGGGACAGCGCCGTGATCCTGGAAAAAGAGAAAAAACTGTCCTCAAGACATCACCTGGAATCCATCCTGATCCAAACGACAGACAATACTTTGAACCGCAATGACGGAACACTTCCTCTAATCTACACCCGCTGCCTACGTCACATCTTAAAGCCCTCA
>Contig644_1_204_-
GGCCGAGATGTCTACATTAGATGGTCTAGTGACTACAGCTTCAACCTCTCTACCACAGTACCAGCTACCCAAGAGCCAGTCCGGTATATGGTGGACTGGAACGGTCTTGCACTTTCTACTTGCACGGAGGACGATTTAGTCACTGCTGACAATGATCTCGTCACTTGCGGCCTGCGTAGCGTAGAGGAAATTGCTGAGGAA
>Contig645_1_204_-
TTCCCGGTGCTAGGAATGTGCTCTGCTCGAATAAGTGTCGCTGACCGGTCCACAAGCGTACTACTTGCCGTGCTCGAGAAGTGCTCTCATGAACTTGTCCTCGGTATGGATTTTCTGTCGGCCCATTCTGCCCTTATCGACTGTGGAACCGGCTCGCTTCAGCTTGACCTACCGTACTACTATGACGTCCCTAATACACGC
>Contig646_1_204_+
TGCCTGAGTCCTCCACACGCCACTATTTTTGCCGAACCACGTGGACGACCATCTGTCTACACGCCAACTTTGTGCATTCAGTACAACACCCGCGTCTGTGGCGATTACCTCCTACTGCCCAGACATCGCCGAGTTTCATCATTCACACCACATCTGTCCGTGCATCGTCTGGGTTGGTTTAGGGCGATAATAAATGCAGTT
>Contig647_1_160_-
ACATACCTGAGCTACAATCTTGGTTTCGCCGATCTGCTGGAACGAATGATGAGGGAACTGAAGCAGGAACGGGAAAGGCGGACCGAGCTCGAAGAGCGGGTAAAGGTGCTAATTGCGCCTGATACCGACTCCGAGCGGTGTGAGGCGAAGGAAAAA
>Contig649_1_204_+
ATGACTGCAGTGAACCGGGACATATCTTCGAGGGCAAGCCAAGAAAACAAGGAACGCTGTTTGCTGGACGGAGTGGATTGCTTATTAAAATCCCGCCCTTCTCGATCACAAGAGCGGAAAGACCTGAGGCTAGAAGGTGTAGTCAAGTTTTTCGGAGAAACATGGACAAGCCGCCCTGCAAATGTGGAGATCCGAGGTGCG
>Contig650_1_203_-
AAGGGCTTATCAGGAGGGTGTGCTCTTTTCATCAGAAAATCGATGGGCGCTGTTGAAAGAAGTGTAGTAAGCAGTGATAACGGACGTTTTGTAGTGTGCGATTTTTCTCTCTTGAATGCAGCCGAGTACTGTTTTCGATGCCCTGGCATGTCGCACCTTCACGAAACGAGGTTCACACGGGCACAAGTCCGCTCTCAAGGT
>Contig651_69_203_+
GTATCCTTAGATTCCCCTCGTCTTTACGAATCGATCGTTGTCACTTTGGTGGTTTTGCAGCAAGATCTCACATCGAAATCCTTCAAAATGCGGAGCGAGACAGAAGCTAGACTGCACTTCTCGGCGCCC
>Contig652_1_137_+
ATTGGAAAACAATTCGAGTGTCAGCAAAACACAAATGTCGCCAAAAGTCAGTCGCACACACTGAACCACTCAGTTGCAAGCATGTCAGTGCAAGTTTCCCGTGCTGCAAAGCATTCAGGCGGTGCAAAGCAC
>Contig653_1_203_+
ATAGTGGTTACGGACGCCGGCGGTTTATCTGGTTCATCGGCTCCACCCGTACAACACTATAATGCTTGTACAGCCAATGCTGGTGACATGAGATTAAATTCTGCGCTCGTGACTGAGGAGGAAGTGCAGGAGGTGCATGCACGGGAGCAAGAAACGCTTCAACAACTTGGAGCAACGCCAGCTACTATGCGGAAGATCGGA
>Contig656_1_203_+
ACCATACGATTCAAGATGTCCCATTTTGCTCTGAAAATACGCAACTACTGCAAAGTGTTCATCAGAGGTACCCTGTTGAAAGAAGGCACCGTGGAAACAGAGGCAGCAGCAGAAGAAGTGCTGAAAACAACTGATCGTATGTGCATTTGCGCTGGGGGACTATCTCACGATGACTATGAAGAACGATTTTTTTACGAAGAA
>Contig657_1_203_-
ACTCGCCACAGGTTTATAGACCTGCGCAAAGGGTGGAGCGACCAAATGATGAGTAAGAATGGGATTCAATACAGCCCAGAAGGCTTGGTCTTTGTGGCCCACAGGATTAGTGCCGAGGCTCAGCTTTTTTTAGGTCATCGCCCCCGTCGCATTCATCTCCTGATCAACCCTTATATCGATATAGGCACACAACAATCAACA
>Contig658_1_203_-
AGCTTGCTGACCACGGAGAAAGCCAAATGGAAAAGAAAGGAAAGGGACCTCAGGAACCAAGTGTCAAGACTGCAAAGGACAGTTGACAAATACAAATTGGAGCTTGAGAAACTACAGCAAGATTCCATGGTAGCAGATATCTCCTATATCAAAGAAAGAGCCGTGGAACAACAGCCAGCAGCACTCTTCCTTCTTGATCAA
>Contig660_1_202_+
AACCCCTGGCGCATGAAGCATATCGACCCAGACTACGATGGACAACATGTGTGTGAACAGTGTCGTGAACGTATAAATTTGACCCATATGTTATGTGGTTGTGCTTCGAGTGACACTTACGCCAAGAACAAGGAACAGTGGGCCAAAGTGCTAAGAAGTGCTTCACTAGCAGACCAACTTCGGGCTGTCCAGAGAGACCAC
>Contig664_1_202_-
GGCCCAGCAAGCAACCTGTCTAAGGAAACGTATGAACAGGGCAGTGATACAGAAGATGATGCTGAATCCAACAACGCTGATGATACGAATGAGCTGTGTGCCTATGACGTACTGGTGATGGTGATGGAGATAGGGCTTCCTCCTTTAGATTGGGTCTCCGTCAGCCTCATTAACGAATTAGGACAGAACACTAAAGAA
>Contig665_1_202_-
CCTGTTGAGACGGTAGCGCAAGATGATGACGACACCGCTTTTCTGGGAATCGTGGACACTGCCGATCTTTCACGCCAACAACGAGAGGACCTTGAATTGCTGCCGCTTATTGATTACCTGGAAGGCCGAACCAACAAAGTGCCAAGGTTATTCGCAAGAGGGCTGACATCGTACTGCTTGCGCCACAGGATACTATAC
>Contig666_1_135_+
ACAGAACAACCAAAGGAACTCATGGCCATGCTCCTTACAATGACCAGGAATGCGGCCACAAAAATCGGAAAATACTGTGGTACGCAACAGCAGGACACACATGAATCACACAGACGAGCGCCGACTTACAAC
>Contig668_1_202_+
GGAAGGCACGGCAGAAACCCCAGCAGGCAGAGCAACGACCGCGGTACTGCCTTAAGAAATCAGAATTATAGGCCGCAAGCGAGACATTTCACTGGTGCAAGCTTCAGCCCTAATTCAGGAGTATGTTTTGGATGCGGAAAGCGGGGCCACTTTCAGAGAGATTGTGAAAACCTATTGGATGACGGCAGAATAGTTGCA
>Contig670_1_202_-
AGATGTACGTGCATCGATCTCGCATGCACCAACGACCCATACATTGTGCGAGATGTGATGTATGTCTCCACCTACTACTCGGATCACAAGGCCATGATAGTGTATTGTACACCGGCCCAAGTACGCTGTCACCGGAACGATAAGAGGATTTACTTACGTGTCGGACTTCATTGTGCTGCCAGAGTGTTCAAGAGACCT
>Contig671_1_202_+
ACATTTCTGCCATATCTGAAGTATCTCGGAATCGGCAAAAACATGTATTTGAAACCTCTACGTAACGAAATGGCAGCGGGAGACCCCCTGGAAATAACGAATTTTCTCCGCCGACAACCTAGAGATTTTGCCCCAAATTGCGACACTTATACGCGAGCAGCAACTGGAAGCACCTTCTCCGCCGCGACGGAATGTGAAGCA
>Contig672_1_202_+
GGTCTCAAGGCTCTTGGACGATCGGAGCTTTCATACGCTGCGATGCTTGTCGAGATTCTGACCAAGGTGATCCCCAATGACATCGTGGTGGAACACTACAAGCGACAGAGCTCACTGCAAAGGCCCAACGAGACTCAGTCGTCAGAAACGGAGCTACAGCAGCTGTTGGATCATCTACGGCTGGAGGTAGAAGCCCGT
>Contig673_1_202_-
GCACCAACACAGGGTACCCGACTATCGCCGAAAGCCTCACGCCTAAACCATACCATCAGCAAAACACCACAGGAAGGCACTACAACCTGCGCAACTCCACCGTGCCAAGCCCTCGCCCGATGGAAGATTGACCTGCTATCAGCGAGTCCGATTCCCTGCCTGCTACCTACAGTGCCACCTAACGGACAAACGAGTCAG
>Contig675_1_161_+
GACGTGATGCGCTGGTGGAACAGGTGTCTTACGTCATTGGCAATCACGACAAGTGCGAACGTACTGCTTTATGAGTGGCATCAAGGTGGCGTAGTCAGCACAAGTACTTGTGGAGTCCAGCGCGGAGAGGTCTGCTGCCTGTACGCACAAGACGCT
>Contig677_1_201_-
GCCCTACTTTTCCCCATCACCGGATGGAAGAACGATCTTACCGTGCTACCTCCGCTCTCGGATCGGAACGTGCGGGAGTTTTACGAAAGAAGATCGACTACAAAGCGCAGCTTTGAGCGGAGCTACAATTTCCACGTGGAGTCCTACGTCGACGTGTCTTCGTTGAAGACCAACGTTACCCAAAGCAGCGCTGCCCGG
>Contig678_1_201_-
GGTGACGTAGAAGACCACGGAGCAAGACCGCTGCAACACTTTGACTGGAGCTTGGAAGGAGCCAAGGATCCCGATGCGCTGTTTGGAGAAGTTTCGCAAGTCAACTACAGCTTTGGACAGGCTGTGCTGTTTGCTGAAATGACGCTGGAAGTCTTCTGCAGATTTGCTTTAACAGAGATACCTAGTGGACAGATGACA
>Contig679_1_201_+
CCAGGCTGCTGTCTTGATATTGCTCGTGATTGTACCGGTATCATTCTGCAAATTCTCGCGCTTGTGGAGGCAGAGAAGGCCCCAAACGGTGAAGGTACATGGGCAAAATTTCCTGCGGAAGTGGTGGCAACGGAGCAGCTCCTGTTTCCTGACGGCTGCAATGAACGGCGCCGCTCTGCCCTTGCAGCCCTCCTCACA
>Contig680_1_201_-
CCAGGAAAGAAACTACTGCTGGTCGATGTACTCTCTTGGATCCCTGTTCAAGACAACATGAGGACAAACGAAGATGAGGACGTCAACGTACACGCTGCCCAAGTCCTGGAAAGCCTCGTGAGTGACAAGATGAAAGCGAGGAAGCAATTTCGCTCTTTCGTCAGGCACAGTGGAACGGCACATTTCATGCAGAATATT
>Contig681_1_201_+
CACAATAGAGCAGTCTCTTCAGGATCAATGCACGGAAGCGCTGTAGCGTTCGTGGTACCCGTTCCATCATGTCTACTCCGGTCACTGTGCATCCTGCAAAATGTTCACGTCGAACGGTTGTACCCAGCAGCTCAACCTTTCGCAGAAGTCTTCAGTGGACTGGGACAGCTGAAAGGCGAAGAGTATGCAATGAAGCTG
>Contig682_1_201_-
ACCAGCTGCTGCCATTTTCGTCCTTCGAAACAGCATGCAGAATTGCTACTAACATCCTTAAAAGCCACCGACCAACATTGCACCGACGCATTGGCATGCCATGGCCAAGAAGCGCTTACACCGTTCTTTCTTTTCTGCCCATGTGTTCACGCTTTCTTCTCCAAGAAATTGAAGCCTGCACAGACCCGTTACAGCGTT
>Contig685_1_201_-
GTGACGTATGTGAGCTTGGCGTCCTCTCCCACTCTCCCCGACGGTGATTATATCCTGACTCCTGTTGTTGACGTTCTATTGGCCAGAAATATCGCGGTTCCTCATACAGTTCTGAAAGTTACAAATAACCGAGTATACCTGCCTCTATTGAACTTCAGCTGGTGCACGCAACTCTTCTCGAACGAGCTCCACACTCAC
>Contig686_41_201_-
CCCATGAACGACGGGAGCCTGCTCCAAGAGACGTCATGTAACGACAGTGGCACAGTAGAGGAGATCATATGGAATATGGAAAATGGTGAAACTGTGCCCGAAGAGGATGCCGTCATCTGTCGAGTAGAAGCTGTTGCCTTTTGCCTCCTCGTTCAT
>Contig688_1_127_-
AATTTGTGGTTGATTAGATTACGTAGTGTGACAGGTTCGTGGGCCCAGGAATTCAGACGAGACGCGGAAAGACGTCAGACATGGAAAAAACACTTTATGACCTCACGAACAACGGACAAAACA
>Contig689_47_200_-
GATGATGATGGTAGTACAGTTAACGAAAATATGCTTGATCAAATTAAGAATGCGAGCTGGGACGTCACGACCTTCCAAGGTACCACATCGTCGTTGGCTCCTAGTTATGACCAAGTGCTTCGAGAACAAGTCATGGCAGAACAAGACAAA
>Contig690_1_200_+
GCCATTCATTGTCCTTTTCTCACACAAATATTAACTTTCTTGCAGTGTGACAGCAGTTCGCGTTGTTTTGTAGAAGGGGAGCGGGTTGTCGATGCGGAGCATCTAATTTTAGTTGGAAGCAGTGGTTCTGCAAGCGCAAGTGGCGTGCTGGAAGTGGTCGCGTTGTGTGTGCAAACATGCGGCGTGACTGCGGACCCG
>Contig691_1_200_-
GCTGCTGCGGCCAACAGTCCCGTGGGTGGACCCACATTACCAGCATCCTACCGGCCACTTCCTCGTCGCAACCGACACCTGCTTGGAAGCCTGGAAGCGTCAACGACGACACGCAGGAAATACGGCGAGACATTCTTGCTCGGTAACGGTGTAATTCCGTTCCGCCTTACTCAGAGATCGACTGGCATAGGCGATGAC
>Contig694_1_200_+
AGCCATGTTGCTGCAGTGTTGGTTAAGGATTCGTCAACCGCCAACGTCAAAATTACTCTTTGCAGTCATGTAACCAGTCAAATCACCCACAATGGCTCACATCCTCACAAAGATGCCATGGAGATATTCTCATTTCACTTACTGCATCACTTCATTCACTTTTCGTCAAATATGAGCCTGTCGTTGATAATATTC
>Contig695_53_200_+
TTCCCCGCAATTACACGCTTCGTTTATTGGCATCGAACTCTCGCTGATTTGGATTTACTCGGCCGCACAATGAGCTGTTCCCTCGGAAGTGTGACCGCCCATTCAATGCGTCCAGGTACCGTTGAAGCAAGCCAGTCTCAGCTC
>Contig696_1_178_+
CTCCTGTTGGGAGCTCGCGGAAGTCCATATTTTCAACCAGTACACACGATTGAGCCAAACGAGTCAAAGTTTGCTAGAGCATTATTAAAATCATCATCAATGTTACAGGAGTATGATCTGATGAACTGTCTGTATTTAGGTGTGTGTTTTGCACGTGGAATCCTCAATGGCTTG
>Contig697_68_200_+
CGAGTCAAACAACGGCTACTTTATCACAAGCAAAGAGATGCCTTCATCGGTGAGGTGGACTATGGTATGAACTTCCCCAAAGAAACAACAAATGAGCCTGTGCTGGCCAACTCACTCTTGTGTTTCGTC
>Contig698_1_200_+
CAGCTACAAGATGAGTCCTACGTTGCACACGTCACAGCGACCACGAGCCAAAGCGACAGCAATAAGGAAATTGACGATGGCCCATTGCCTACATCCTCCGAAGTGATTAGTGCACTTGCGTTGGTCCGGCGCTATTGCGTGAGTATGGAAGGTTGCGGCCTCAGCTGCTCCGACTCGTTGGACAACGTGGACGCGTGC
>Contig699_61_199_-
ATTTTCGCCCGCACTAATCTCTTCTTTCATTCACCACTTCTCCTCGCCATTCGTGAATGGAATGCTCTTGACCGACTTATAACCGAGCAACATACAGTTGATGACTTTCTAGAAATGTGGCAAAATGTAGCAGGA
>Contig700_1_199_+
CAGCGCAGTTTTAACCAGTTGAAAACGCGCCTGACTTGTTCGCCTGTCATTAAGGTGTTTAATCCTGAGCTACCCATTGAAATCCACACAGACACTGCAGGAACATCACACATGCAAATACACACTCCACCATTTCACCATTGTAACCGACCACCATTCCCTGTGCTGGTTGACACACGCCTTAAAGATCCTAAC
>Contig701_1_199_+
ACTGATGTAAGTGAGGTCGCAGAACGGTCATCTTCGCAAATTCCTCCACCTGTTGTCATGCTAAAGAACAAAGTGCATGTTTCTATAGAGGGTGTTAATACTGTTGCCTTGGTAGATACTGGTGCTTCCGTGTCTGTGATGTCCCTTTCTTTTAAGAATCGTCTAGGAAATAAAGTGATGTTTGCAGAAATTCCACGT
>Contig703_44_199_-
CAGTTTGCTCACCTGAACGTGTCCATCACCCCCCACCGGAGTCTTAACACTGTCCAAGGCGTCATCTCACAGCGCGACCTAATGCGAGAGACTGAAACTGACCTCCTAGAAGGCTTCCGAGACAAGTTCAGGACAGGAAAGCAAAAAGAC
>Contig704_1_194_+
GATCAGAACATCACGCCATGCTTTCCCAACTATTCTAAAGCAATCAGTAGAGTGTCCACATTCTATTTTATGCCGCACGACGGTGTTGACATTGTGATTACTAGAAGGCCAGTCTACCTACCTCCGAAGAGCTCCTCTACCGATTCTTTTTTTGAGGTGTTCGGCTTGGACGCTGCACGGCCCCACACT
>Contig705_26_199_-
CTGGCAGTGCGTCTCGGGTCTGAGCTTGAAGAGACGAGCTCCAGGATGGGCAAGTGGGCCAAGTACGCGCGCAACTACAAAAAGGAATGGGAGAAGGAGCCGGACTTCAAAGGTAATACATTTTCTATCCTCGGCACAAATTGTGTCAGCATGCTTTTATATGTAATT
>Contig706_1_199_-
GGTGTGTACAAATTTCGGCCGTCAAGTGAGGATGTCGAATGGCGCACTTGCGATCGTATCATCCTTCTGCATAAGATAGTTCACACCGGCTTGAGTGTTCTAGTGCCCATTTCTTTCGTTGCAGCTTCTGCACGCCGTACCCGACGATTCAATCCCCTAAATATTATGCCCTTTAGAGCCAGTCTTGATTGCTTT
>Contig708_72_199_+
GCTGAGCGAAAGGTCACCACATTACTTCAGGCTGAAATCAATTTTCTAAGAAACAAAATTGTGGACCAGCTGACACAATTCCAAAAGAAGCAAACACCGCACGAACACATCTTGCAGGAATTC
>Contig709_1_199_+
TTTCGCGAGGGCCGCTCCACAAATGACCATCTGATACGCACTGAAACACAAATCCGCGAAGCACTCGATGGTAGACTGTTGACGCCCACTGTAGTTGAATCGGGCCTGTGTCCAGCCTACGAGCCTAGGTTCACCACATCACCACTACTCGACCACTGGTGCACGCTACCTCTTAGTCGTTCCGACGCATTTGCG
>Contig710_1_199_+
GTCCGATATCGGCAAGAAATGTTTTGGAGCCTGACCAGCGGGTCCACCAGATGCACACAGACGCTCCTACTGCAGGCCTCCTGTCGTCATGTGCACGGACTTGTTACAGAGGGGATACACCGATCGGTGGCACTGTGCATTCCCTTGAAGTCCACGGCTGCTCAAACGTCGCGAGCGCTCTCCTCCATCCGGCATGTT
>Contig711_1_199_-
ACACTGGCTCAAGAACGTTCACTGGAGCTAATGAGAGCAATGCTAAGCATACACCGAGATGCAGCGCAACCAGAAATCGTCCGTACGAAAACAAATATCGCCACCACGTTGAACACGGCAACTGCAGCGCGTTCTCAACTCTGCAGTTGGCGTCATCTTAGTAGCCGTCATACCTCCGAGATTGGCGTGCATTCG
>Contig713_1_199_+
ATAGCCATAGGTTCGCTAGAAATAGCCCCGATTCTTGCATTGACATTGATGGATCACTGTCACTGCCATCACTACACTGCCGGAGAAAACGCGCTGATCTGTTATTTCTTTTCAAGCTTGTGCATGGTATCATATCCTGTTCTGTACTGCTCAACTGTACAGGCTGGGTTCAGTCATGAGGCAAGCAAGAGAAAAGCT
>Contig714_1_198_+
AATTTTGACTTTCGTCGCCAAGTCAAGTGTCCGATAAGGCCCGTGAGTTGCCATATCGCCATGTTTACCGCGGTGCTGCTACCGCTCGGACTTTTTGTTGATTTTCGCAAAGCATTCGACACCGTCTCGCACCGTTTCGTACTGGAGTCTGTGGCAGGCTTTGGGATCCTTGTGGCAGTGGACGATAGCCTCAGC
>Contig715_1_198_+
TTGAAACCAAGCATCGTTGTATTCAACCTGTTCTTTCTTGCCAATTTTAGGAGCTCATCACGCTTAGACCGCGACACAAACTTTACTACGATAGAAATGCCACAAAGAGATCACATGCCGCTTGACTGTTGTATTGTTGTTATTCAGAAAATTGGTCTAGAAAAGTGGTCTGCGACTGCGCTCTCGGCTTCTTTT
>Contig716_1_198_+
CTTCCATTATTTCACACATGTACTCCATCCTTACGTAGTTTTTCCCAGAACTGGAAGGCATGGAGACAAGAGTTCGAGCTCTTCGCGACTGCAACTTACCTGAACCAACAGCCCAAAGAGGTACAAGCAGCAACATTTTTGAAGATTCTGATCAGCCTTCGTCGTGTGTTCGTGTATTCGTTGCCTCCGCTACCG
>Contig717_8_198_-
CAATACAAAGGGATTTATGTATTTCATGGTCCTCTGAATACAGAGTTAGCACTAGATCAGTATTGTGTCATCGCTGTCGCGCTGTTACCTCCATATGCCCTTTCCTTCCATAGGTTGCTAAATGTCAGTAGTATAACGCCGGTGGCGTCCGCCTGTCCTTGCATTGGCTGCCCTCACACGTGGGGA
>Contig718_1_198_+
GAGCTTGCGAACAAGTTGAGCTGCCGTGAATTTGCTCGTCTTAATACTCATATCTTTGCGATCAGTGTGTCTATTATGTTCATACTTGTGAAGTTTGTAGACGACGAATTCGACTCAAGAAGATTCCACGTGGTGCACTCAAGCAGTATAAATAACTTCAGCCCGACGGATCCGGACGACTTCGATAAGAAGAAA
>Contig719_1_198_+
CAAGGATGTCCGGCCTCAGCACATCTTCAAAATCAGGCAAGCGTACTTAAGAAAAAGTTGAGTGCCATGCTAGCCAAGAATGTGTCAATCGCAGAAGAAGATTTCAATGCAAAAGTAGCTCTCCTACCAGAGAAGCAGCGTGAGGCAACTCTCCACATATTCAAAGCTTCTTCACGGAAGAGTACTAAAGGAATG
>Contig722_24_198_-
CCGGGAGAGTCGAAAATGGAAGCGGTCGACGCACTGGAGGTAGAGTTTTCCAAGTTGCAGGCTCAGGATCTTCCTCCCCATATTCTACAAGAAGAACGAGTGGATGCCCAGTGGAGAATGGTGTCACAGCTGAGAACTGCAGATGGGAAGGTTGAAGTTCAGCCGAATTGC
>Contig723_1_198_-
CACAAAGCACACCTAGAACAATTCCAAGGGCCTCCAGAACAGCTTTACACGCTGAATGCCGTCATTGCAGTAGGCTGCAGCGTCATTAGTAGGTGCCTTCAATGTGTCAGAACTGAAAAATGTTGTCGTGAAATCGTCCTCAGCCTTGAACCCTTTCACATCACAAATTTTGACAACTGCACATCTGCACAGAAG
>Contig725_1_198_-
GTGTTCACATGTAAGCTTTCAAACTGCCCAAGTTCGTGCAACAATTCCTTAGTCTGTTTTTTGTACTCTTCTGAACAGGATAATGGCCTCAATTTTTTTGAATGGGACTACAGCATTGGTTGCAATGTGGAAGATGCCACCGGCCCTGACCCATGTGTTGACATGCCCTTCACTCAGCTGACTGCTCATAGCAAG
>Contig726_1_198_+
GGTGAAGACGCAGCGTTGTCACTCATTTTCTTTTCACGGGCAAACGCAAACACTGCGACAACGAGCGCACGCACGGACGAAATATATTTAAATGGCGGCGCGCGGGGCAGGCTGAAAGACGAGGGCATTGTGGACAGTAGCTGCACTCTGGCGGGCGTGAATAGCTGTAAGGAAACGGACATTGCGAGCGTTGCA
>Contig727_1_198_-
CGTTTGCTGGTGCAAACAGAAGTGACGTCTTCTAGTTCGCGAAACTGCACCAAAGACATGGTTTCCATCCTGAATGCCACGACTGTTGTCACCCAGGTAGACACGGCGAGCACGCTCACAGACATGCGCAGGTCATCGATCTTGGAGCCTCATGACGACCACGACTACACGCACCCCGAAAACCTTTCTGCCGTA
>Contig728_1_198_+
CAACGACGGAACTGCCCTATTCTTCCCAAAAACAATGATGTCGTCGAGGTACACTTGAACATTCGTCGTGACATAGCCTTGCTGTCATTCTTTCATACATTCACACATCACGTATGCTACAGTAGTTTATGGATTAACCTACCCGACAACACTGAAACCCCTGCCAAGTATGGAATTCAGATCATGCATAAATTA
>Contig729_1_198_+
CAAGAGAGGGACGAGAACGCAGGCGAGACACGTGTGGATGAAATGGCCAAGTCTGCAGTGATAAAAGCTGGCAACCATTCCTTAGCTGTTTCTGCCTTGGATATGAAACAATCATTACGCAAAGGACTCAGGCGCTATTGGCAACATACGTGGGATGCTGAAGTGTCGAATAAGCTTCACTTAGTTAAACCATAT
>Contig730_1_198_+
AGAATCGGGGCCGGCCTAGATTCGAGTAAATGCGATACCAAATGGACATCGATCAAGCTTCTGCATAGTGAGAAAGTGGCAGCCCTGCGCTTCTTTGGACCGGACATTTTAAGTGAAGTTCACGAAATTCTCTCGGGCGTCTTCAAAATCTATGATGTCACAGCGAGTTGGTGCGGAAACACGAAATCATTTGCC
>Contig731_1_197_-
TTTGTAGTATTTCAGGCAAGTTTTCAGAAAGATGAACCGCTGATTCACATTGTATACTCCGAGTGCGTCAATCTCATGAAAAAGTTGCTGAGCCGCTTTGTGAGTACCACTTGTTCGTTTTCACCGTGCCACTGTCTACTAACACGAACCTACAGCTGTTCAAGTTGTTCTGCAAAAGCACCAGTATCAGCA
>Contig732_12_197_-
TTGTTCTCGTGCGTCTCGGATCAACTGATGGCTATTGCGTCAAGATGTGAGGATGTAGAAAATAGGATGCGACGCTCGAATCTTCTATTTTTTGGCATAGAGGATGAGTCAGGTGAAGACTGGGCAATGTCCGAACAAAAAAGTAGCAAAATTCTGCTCGGAAGAATTGCAGATGACTAC
>Contig733_1_197_+
AAATCTAATCAGAGGACGGTGATAGGCAAGTTGGTTCATCAATCGTGTCGGGACACCACGGAGGAAAAATTGCTGAAGGATTTGGCTGACAGATACCTTCCATTAGAGACCTCGCAGGATACGCGTAATGTCTTGGAATATAGCGGGGATGAGAATAAAGTTATGGATGAGGAATTTACAGAAAGTGATAGA
>Contig734_1_197_-
GTTGGCCAAAAAATCGCATTTTCAGTCTCTTCATTTTTGCATTCCCGACATGTTTCTGCACCTATCTTCAAATTTTGGATCCACAAAAGTGCATATTTCTTAAGTTATTGTGCTGTAAATATGCGAATCCGCGAACGTTGCCTCTCAAAATTGGGACAAATTGCCGTTGACACCTGGAGCACACCTTTCGCG
>Contig736_1_197_+
GAGGTACTGTGCACCGCAGCGGAGGACGAACGAACGCACCCGCTTTTGATTAGTTCATGCGGTTTGTCGGTGGAAGAAAAGGCTCGCCTCTCAATGCTACTGTATGAATACGATGCCGTGTTCACAGAGCGTCCTGGCTGCACTGCGCTAGTTAGGCACAAAATTGAAACAGGTGATGCCTCGCCTTGGAAGTGT
>Contig737_7_197_-
CTCACAAGGCCCTCGTACATATCAGCCCGCATTGATCACCGCAATAAAGTTGGGATTCCATCTTGTCACACTAAATGTTTTCATGACTCATTCGTACCCAGAACTTGTGTCAGTTGGAATGCCCTTTCCCATGACGTTGCTGACATAGTAGATATTAATATGTTCCGTAAAACAATTGCTATCTTG
>Contig740_1_197_+
TTTTGGCCTGGGCTTAACGCTGAGATTGCTTCCATGGTGCAACTTTGTCCTACATGCCGCAAGTACGCTTACAAACAGCCCAAGGAACCACTTCGAAAAAGCGCTACTGCTCAGACGACGCGGGAAACTGCACACACCCAGACACGCTTTCAGAGGCGAACCAGTGAGCTGACGGGAGAGCATGGAGCGTGCGCT
>Contig741_18_197_-
GTGAGCAAATTTCCCAGAACTTTTGAGGACACTCTCAATGGTACAGTCATTGCCACAGGACTAGAAACACTGTTGTGGAAGCTGGAAAATTGGATTAATAACAAAAGAAGACGCAGTGCTGAATGCTCCTCTAAACGGTGCTTTTCAGAAGATGAAGAAGAAAATGAATATATG
>Contig742_1_197_+
GGAAAGAAGGAATATTATATGCTGAGCTACCTCTCTACCTCTAGCTTAAGTACTGTTACAAAACTTGTTAGAGTAAGCCCTGTCATTGAAGGTGATAAAGGGAACATGCCTGACTATGTTTACAAACCTGCTTTAGACGACGTATACCTTTTCATAGAGTCTTGGAGTCGCCTTAAACTTCTTAAGCTGGATAAA
>Contig744_1_176_-
GCAATCAGGGGTAACAACTGCACAGGTGAATCCGATCCAGTGCTCATACCTCTGGAAAAGACCTTGAACAGCAAGAAGATGCTGGCTTTGACAGAGAAGCAGAAAAGAAACAAGCAACTCGACAGCCTTCTCAAGTCAATAACTCTTCAAGACCATCCCACAAGTGCTCTT
>Contig745_1_170_+
CGAGCTGAGTCCGTGTGCGCGAGGCTGCCTCGTGGAATAAAGAACAGAGCACTCAGTCCCTTCCTGGTCTCTAATGTGCTCAGACGTCTTTCTTACGCCGCCTCGGAACCCATAGAAATCCGACGCTCAACACGACAGCGAAAACCTGTGCAGCGTCTCTATTAT
>Contig747_1_197_-
TACAAAGACAAGTTGGACAAGATTTATCGTACAGTTGAACCAACAGAGCAATTCGTGCGACTTATGGAACGATTAATCTTTGTGATGACATCCCGAATACCCTCAAAGGGACTTAGAGAGAAGTCCAAGAGTGCGGCATTTATTGAAGAATTTATAACATTCTTGAATGACTGGGAAAAATATGCCGCTCAGTTC
>Contig748_1_197_+
GTACAGATGTGCTGTTTAGTTTACCACATCAGAACTCGTCTATGTCACTGCTATGCTAGCATGCAAACCGACCCACCGGAAAAAAGCGACGCTAAGAAGACCTGGACCTATGATGCTGACAGCGGCAGAACGATTGAAAACGAAAGTGCATGGATCACGAGGAACAAGAAGGGCAAGAAAGACGCTGGTAAT
>Contig749_1_197_-
GAACCATTCAAAATGACTGTCTTGGATGGGATCTTCACTCCACTGCTTGGCAGGTCACCAATCGAAGAACTCCGGATATTGACGTTCATAAACAGCGTTTCTGGCAAAGTGAACACGAAAGAACTTCCAGCGGCATTTCAAGGAATCTGCAAGCTACACAAAGAACACCGGATTCAGCTGCGAACAGGAGCGAAA
>Contig750_1_197_+
GGGTTGGATGCATACCTTCGTTCGACAGAAACCCAAATTAAACTCTCTGACAAAGGCACTTGCCAGCACCTCCACCTTCAAACAAATCTAGAGGCAGTAGCAGTTAGGACAATACTGTTTGACAGGTTGGTGACAGTCTGTTCATTATACTTACCACCTGATCATCATTTGCAACTTAGGGAACTTGAAACA
>Contig751_1_196_+
CCAGGTGGCCCAGGCCCATTGTTATATTCCTTCACCTCCGCGTCTCCCGGACTGTTGTGCGCCGTAGCTGCTGCTACCATGTGCATAGTGTTCCGCGTTCCTCGAACAGAACTTCTCATCATTGCAACTGGTTCGGTTCACCATGTCCCGGAACCGAAAACCGCTGACGCTCAGACAGCAGTTCACCAAGTTCTT
>Contig752_1_196_-
CAGGTACCAGGCGAGACGTGCACTACTTATATCGAGGAGATACTGAAACTGTGCAGGACCGTGAACTCTCGAATGCCTGAGGAGGATAAGGTGGGACATGTGTTAAAAGGAATTGCGGAAGACGTGTACAACTTTCTAATTAGCCGAGAAGATCTCACTTCAGTATCTGACGTTATACGGCACTGCCGCACT
>Contig753_1_196_-
GGCTATGTGTCGACATTCCACAACAACTTGCAGCAAAATGACCTCAATGTTTCTCCTGTATCCGAAGGATATCATGCTCTGACCGGTATCAGTAGGACAGTTGGCAGAATAGGACACAGCAGCATGTACGGCCAAAGTCTTCATTCGAGACGTACTGTACCATATCGAGTTTCTTGTGCTTGTTCCGAATTA
>Contig754_1_138_+
CAAAAACAGCATTTCCTTCTCAGACAAACATACCGATGCACGACTAACAGCACCTCTATCTTTAATCTCTACCGCTTCAATGATCTCCCTCGTACGCTGATCACGGATCGTCCAGCAGTGTTGGCTTCAGCTCGA
>Contig756_1_196_+
CCCTCTCGTTCTCCCTCCCGCACAGCCTTCTCCCAAGCACCCATAACGCTCACCTGCAGAATGAATTGTGTGCCTCTAGTACCACTCTCCCCCTTTTCTTCTTCCGACCAGTTTATCGGCGATCATTTCACTTCTCTTCATGCCTTGAAAAAGACCGGTCCCTCGGTCGAAACTGTTGGCAAATCGTCGTTC
>Contig758_1_196_+
CGAACAAGTTCAAATTGGCTCATATCGCTGTTCATATGGCTTGGCACGTTTCTGTTCCACAGCTTCATGGATGGTCTGTTGGCAATCGTGCTCCTCTGTCCAGAACATCAGCACACTTGTTCTGGTGGCATCGGCAGTGACGGCGCACCAAGCGCTTCTGGCACTCGTCGTGTGAGTGGACGGGAACCACGT
>Contig760_1_141_+
AGCGAAGACTTGAATGGCAGCTCTGCAAGAGTACCATCCTTGGCAGCCTCACTCATCAGAAACGTGACTTTACAGACAATGATACAGAATGTACTACCATGTGCTTACAGCAGCCCAGTAGTCTTTTTTATAAGGTCA
>Contig762_1_195_-
TCTAGTAGCAACGAGTACGTACGACCATTTGAAACGGATTTCATCTGGGAAGGCCGCAAACTACGTATGCTGGTGGATATCGGGTCCTCTATCAGCGCAATTCCTTTGCGACAGAACTCACGAATGGAATTCATAGAAGCAGTCTCTTCCATTTGCACCAAATTGAACGTCTGCCTCTGTGCCCATGTCCTC
>Contig763_1_163_+
GCTGCAGCCACTACGTCCACGCAGATAGTATATGTTTTGTCCGGTTCAGGTGAGTTCCAGCGACTTCGGCAATGCCTGAATATGTGCTCAATCCCACGACGGATGAAGGAAATCGGCCTGTATGATGACGCATCTGACGGCATGGATGTTGATGTCGCT
>Contig764_9_195_-
CAACTGATTGCACTTCACCTCATCATGAATGTCATGCGATACCCAAGGCTGCAGTTATATTGGAAGCCGGAAATGAAGACTAGGCTGGTGGCATCCACTGAACTCTCACGCAACCGCTTCGAAAAGCTGACGAACAATCTGCACATCATTGACGTGTCTCTGCCTGACCGAAATGATCGCTTC
>Contig765_1_195_+
TTTAAGTATTCTGCAAACACGAGTAAAACGATCAGGAACCTAGTGCATGTCTGTGATCTCCTACCGTCAATGTCGGAAAACCTTGACGCCCTCGATGTACTGCGTCACACCGTAAGCACCGGCAGCGTGAGTGAAGAAACCGCAGCACGGTTTTATTCCTTTCAGGCGGCTTTCTTGAGGGGCAGTGAAGTT
>Contig766_1_195_+
TCTGCAAGCATTGCAAATCTAAGAGCACAGTATCGCGCGCAAGCCCAACCTCCTGAGTGGGTGACTATCCTAGATGAACTTGTTGAAGACAAAACTCCGAAACTCCCCAACACAGTTAACGCCATCATGGTCATCAGAGCTGGGCTGAAAAGAAACAAAAAGGGGTGCTTCGACTACGAGCTGCCAGAAGAC
>Contig769_1_132_-
GTAGGGGATTTGGTTAGAGGACTGCGTGTTGCAACCGTTAACGTTCGAGGTCTTGCCGCAAGACGAAAACAGTACCAAGTTAATCGCCTATGTGCTGAGAATGATGTGGATCTTGTAGCAATACAGATG
>Contig770_1_195_+
AGCTTAAGACGACATGCTGCACTACATGACACAATAACATATTTGAAATATGCATTCAGTCAACTCCTGGACTTCAATGAGGAGCTGCTCTTTAGTAATTGGCATGCTGTCTTGGATATCCATCCTTTAGCGAAGTTTTTAATTGCCTGTCTGGAGTCGCTGAGTACTGTCGTACACGTCGGATCTGCGAGG
>Contig771_22_177_+
CGGAAGATCAGTCATTTTCAGCAAGATGTCGTCGGGTCTGCGTTGAACGTCGACTTACGTGTGAGTGTATTATTATTCTTCCATTACTTGTTTGAGACTGCATCATGTTATGTGCGTCGTAATCAGCGTGTCAGTATGCGAGTGTTTCGG
>Contig773_1_160_-
CAAGGACGCAAGCTCTGCACGGCAAACTATGTTTACGGTGTGGAGGAAACTGTGTGCGGTAGCAACTCACCTTCCGAGATTGCAGCCAAATGCCACTCACAAGTCAAGCAAGCATCGTACGACGTGAAAGTACAGCTGACAGCGAAGCGCGAGGTG
>Contig774_1_195_+
TCCGTCGGTGGATCAGGTGGGACGGTAAAGTCGCATGGAGTGATTTCGGGGATTACAGGAGTTGGAACCTTGTCTCATTGCAGCTTAAGAATTTGCGTCATGACGAGCTCACGGTGCTTGGTTTTTTCGAATTCTTTAAGGGCTGTTATTTCATTTTTTGATAAGGGGTCATTAGATCGTATAAGTGTTGTG
>Contig775_1_195_-
CGCGTCACATGCGACTCCTCTAACATTTTAGATTTAATACTGACAACCCATCCTGATAGCCTGTCTTCGATCCATTATCTCCGTGAGATCAGCGACCACAAAGTTATTCATGCAGACTTCAGCTTCAGCCCTGCTGCTGTTTCTCTTCATTCTCAGCAAGCACATCAAACTCAAACTCTCTTGGTGCTTTTT
>Contig777_1_163_-
GTGTACACGCAATATTCTGTAGCCATAAAGTTCACAAACGTCGCCCAGCTTCAGAAGCATTATATGAGTTATCGAAGGCATCAGCGAGGTCAATCAGTACAACCAGTCATAACACTAAGTAGTAAAATATTTTTCAACTCAGCATCGACGGTCAAAGCA
>Contig778_1_136_+
ATAAAATCCTATGCATGTGGAAACCTAGTCAACCTACCTACTCGGCTCACAGCTGAAAGTGCCACACTGCTTGACGTCTGCATCACAAACCGAAAGGAAGAACCCTACTACATCACCACTCCAAGCCGTCAA
>Contig780_1_194_+
TGTTTCAGCGAACACTCAGCAAGACTGCCCATACCTAGACACGATCATTGTGGACAAGCTCTAGTGGTAGTGTATACAACATGGTTCAAGCAAGATTGTTCTGCATGCCACAAAATGTATACTTTACCATTACCATGCAAAAGTGCGAGTGCAGTCAATCGAAACCAGAGATCGCCAACACTGCTGTACTGT
>Contig781_1_194_+
ACATTAAACTTCTGTAAACCGACCTGTAATTATAATAACAATGTGTACATATCGCCCAGCAACTTGTATGCAGTTTTCCATTATCGCTTTTCTTTTTTAACTTCGTTCATGCATTCTTTGCCGGAATTGAACCTCTGGCCATTTAGAAAAATAGTCGATGAGCGTGATGGCGTATCTGCAGTCATGTTC
>Contig782_1_194_-
GATGGCAACTTCTCCGTGAGTGTTTCTACAGTTGCTGCATCTTCCAGGCTTCTCGAGTTAACACGTGTTGCTGGTCTTGAAGTGGCGCCATATGTACCTCAATCGTATGTGAGGAACCTCGGGAAGATTAGGCACGTGCCAATTCAATACAGCGAAGAGCAGCTGCTGGAATATTTGAAAGACAGCGGTGTT
>Contig783_1_194_+
CGCGACATCGTTCGTGAAGAACTTCACGGCCAGTCCTCATCATGTGCTCCGGCGTGTCCTGTTCCTTCTGGGTCCACCACGTTAAGAGACGTCATCAAAGAAGAAATAGCGTCAGCATCGCGTCTCACGTGCTCCGACAATGCCTGCGTTCACCAGGTGCCGACCTATGCCAACGTCGCGGCGCTCTCTCCG
>Contig784_1_194_-
CACGTCACACACATGATCACGCACTCCAAGAGTACTCGTGCAACAATAACACATTTTCTTGCTCCTTCATACCGGTCACATCAAACGATTGGAATCAGCTACCAGGTGACATCGTTTCCATTTCTGATCACTCCCTTTTTCGTCATTCTTTATCAGCTCACCTACTTCGCGATAGCTCTCCTTAGTCAT
>Contig785_1_194_-
TTAACGGCACCTCTCCAATTTCCGGCTGTGGTGCCCAACAATCATGAGGTTATTCCGTGCACTGAGCACATTTCCGAGCCACAGGGCTTTATACAGGCACTTTATGAACACTCGACTGACGTGCCTAGTCCCAATGCAGTTTCGTCTTATAACGATAGCAGACATGTTTCAGAACCAATGAAGCCCCTT
>Contig787_1_194_-
CTCGCAGCAAGTAAGGTATATCCCAGCTCCATCATAGGCTTCAGGCCAGGACTTTCTACCCACGACGCCACGATCCAGATTACGACTATGCCTGATCTCATGGCGACTCTCCCTACATTTTCCGGTACAGACAACGATAGTCTGAACGAATGGGTCACATCTGTGGAGAACATGCACGAGAAAGGAAAC
>Contig788_1_194_-
CTTATACACGCGCTTCGGAGAACTAAGTCCCTTACGTGCTTCGGAGACTGTCACAAAACGCTTCAGAGAGGAAAAAACTCACCGAGTGGCAGAGAATATGCAATGGTCGTCGTCGTCCGTGCCTTTAGAGATGTAGCTCCTTGGATTCATGCGCTTGAATGCTCGGAACTGAAACGCGACCCATATATATAC
>Contig789_1_194_+
CAAGCGGATAGCAAACCAAAGGCATGGACTCAAGGAGGAAGACACGCTAAGAATAATGCAAGCACACTTGCACTACCACTCCTGTTGTTCAACAACTGCGTTTCTACGTGCGTCGTCTGCGGGAACAAGGACATGATTTGCATTTGCATTGGATTCCGGGCCACACGGGTATACCAGGAAATGAACGGGCAG
>Contig790_1_194_-
ATTCCCAAATGTTCCTACGTATCTTTCAAAGAAGGTGCCGAAGAAAAGGACATCAAGAACATCCACTTGTGGCCTGCCATCGAAAATTCGGCGTCAGGAACCAAGCACGTCTGCTTGCGAGGCCATTCTACAACGACGCATCTCCGTTTCTACACATCCGTGGGTGAATGTATTTTTCTTCTTCAGTTCAAA
>Contig792_1_194_-
AACCTCTTACTGACGAATTTTAGTGCAGAGCGTCGTCACCTTCCGAAGGGTACAGCAGTCGCCTACTTCGATGACATCGTAGACGTCGACGGTTGTTTAACAGTACTCGACGAAGCGCCTAAGCAAGATTTCATCCCTGTACTTGACGTTAGTACCACTTTGCCAGAGAGGACGGACGAACAGACAGAC
>Contig793_1_194_-
CTAATCCGTACACGATTGCCATTATTTGTAACATATATGTTCCGTATCTCATTTCATACAATAGGAGAAGGATGCCGACTGGTCAGCAGCTACCTTCCAGCGAAAAAAGGTGAAGCTGCAGGGGACAAAGAAGAAGGGGTGCACTGCAACGTTGCATGTGAAACAAGTGGAGTTGTACCCGGAATTCAA
>Contig794_46_194_-
ACGCTGGTATCTCATTACTTTCGGACACTTAGTTTATTGTTGGAGATGCACGGTATCGTCGTCGTAGCAGAGCTCGTCGAATGTCCTTTCGGTGTAGAGAAAGCTTTCGGTGTAGAGTTGCTCCGCAGCGGATCCTCGAGACAG
>Contig795_1_194_-
AGGAAGTGGTGGAACAGCATGTCACGGCACACACCTGCTTCCTTCGAGAGTGACCGCACAGTATATGTTCTTCCACATGTGCCACTGGATGTGAAAATGAGCATCGAGAGACACGAGCGAGGCCAATACTTTCAAAACCGCCGTAGGGTCATACAGTGGCTGTACAACGACATATCCACATATAAAATG
>Contig796_1_193_-
CCATCCAAGCCCTGGCAGTACCTCACCGTCGAGCACTTCACCAATCTCATTGAATACACAATGCTATACCCCCGGCAGTTGTGTTTATTTGAAATCGGAGGCTCACCCGTCTACATCTCACTTGGTTCAGGTATGTTGATTAAATGTCTTTGTTACGAATGTAGCCTAATGAAAGTCTTTATTCTTTAT
>Contig797_1_193_+
CATACGGCGCGCGCTATGAGGTCTTTTGGCACACAAACGAACGGATCAAACTCGTCAGCTGCCTACTTGCAAAAAAAGAAGTGGCGCGAGAAAGAGAAAAGTTTGAAGGCACAAAATGAAAGGTTGCGCCTTACGGTAGATCGCCTGAAAGACGAGTGCCATGTAAGCAAGTTTCTGCAAGTTGTTGAA
>Contig798_1_193_-
GCTGAATATGCAAGCCAAAAAGTGAAAAATTCCGAATGTGCTCCCGTTCAATGCACAATACAAATACTAAGCTTCTGCGTTTTCCAATGGGTATGCATTCTCTGGTTCAGACGGTCCAACAAGTGTCGGTTATTCTTCACAGTGTGTGGCCCAGGCTGGTTGCAGTGTTTACATAGTGTAAATAGTTTC
>Contig799_1_193_+
GCTCAAAGGGTAAACGAGAAGTCAGGTATTCGTAGAACAGGGTCAGCAGAAATTTTGGGCACCACACTTCGCAACGCCCATGCCGGTGTCAAGCAGGCACAGCGCCGGACTGAGAGTGGTAAAGCTCCCAGCCAGAAACGTCGCAAGACCCAAGTTTCCATAGATCCCGAGAGCTCCGACAGCGACTCA
>Contig801_1_193_-
CGCTCTCAGATCGCACACCTATCCTCCACACTGACTGGCAGACATATCCTCAGGAAACTTGGGTACACGGAACAGTCATACCATAGTGACTCCGTAGAAATCCCACCAAGCATTAGGGATCTTATAACTGCAACGCAAATTCCCAGAAATGTTCACATTCGGTGTAATGAAAAAGGTTGGATGACCGAAGAA
>Contig808_1_193_+
ATTGTGCTTTTTACAAAAGAGAACGAGAGGAAGTGGGGACGAGAGTACGAAAGGAATTCGGCAGGACAGGCACCACAGGAGATCCTTTGTCGCGTCGGGCTTCGCGAGCGTTCGGAGAATCCGCAGGCGAGGCACAGCAGTTGGAGCGGCCGTGCGTCGCTAGGTGTGCGCGTACACGACAACTGGCTT
>Contig810_1_193_+
TGCAAGGTAGCCACCGCCATGGAAGCCGCACAGAAGGACACCCAAGACATGCTGTCCTACAACGCTGGAGCCAGCAACGCTGAACTCTATTGGCAAGGAAACCAAAGGAAGCCTACTGCAACAAGCAAGGTACCTGAAAAAAACTATACGCGAGAAAGTGCAGTAGTTTGTCATAGGTGTGGTGGGCAA
>Contig811_1_193_-
CTTCGTCTTTCACTACCACTACTGGCATGGTCACGAGAAGAGGAAGCTGGAATTGCTAATAAGGAAGAGCATAAAAAGGGTACTGGGCATCATACGCAGCGTCGAGGTATACGTGCACTCAATCACAGTATACGAATCAGCAAAACAAATGCACTGACAGGACTCATAGGCACATGGCAACGCGTTTTT
>Contig812_1_193_+
TCTCGGCGTGGCGGGTTCTCCATGACGGTCGGACCCACCACCTACGCTTGCGTCGCTCCTCTTGCATTAGTTGCACTAGGAGGACTTTCTTCTTCAAAAGCAGAAGTCTTTTGCGGCGCTTTGAAAGAGTCATTGCGGACACAGACAAGACACAGACCACGCAACGCAACTACTATCGAAAAACGCCGG
>Contig813_1_193_+
ACGCCGCAAGTGGACAGCAAATCTGACAACGATGCATTGCCCACACCACAGCCATCGAGGGTGGAATTGGTGCACGCCTTGACGATGCTCCTCTCTGCCTATAGCGATAGCCAGACACTGTCGGAAATACAGGCTGACCTGATCGCGCGTATGCATGCACCTGTACAGTCGCGCAATGACAATTTTTTCCGT
>Contig814_1_193_-
TGCCGCGAGAGGGATCACTCCGTGCACGATTTCTCACAGCATGCCGCCGCTCAAGGAGACAATCAAGTTGTTAATACAATGTATCCGATGCCTACTATCCGATGCCTCATCCTAGAAATGTGCCTTATGAAATGTGCAATGCAAATTTCACAAATGGTTAGTCTTCTGTATTTTATGTTGAGCTACTAT
>Contig815_1_192_+
TATTGTTTCCCTTCGTACAAATCTGAATACGCCCACCGTCCATCAAGTAATCATGGTGGAGCTGCTATCTACATCTCGCCTGAGATACCGTACAAACGTAGACACGACCTCACGCTAAATATTCAGAATTGCGAATCAGTTTGGTTAGAATTCGATCATAACTTTCTGAACATAGATAACGGAAATTTC
>Contig816_28_192_-
ACAGTAATTTTAGCGGTGCTACTGAATGGCATGACACTGCAAGTATCAAAGCATCTCGGTCTGTTGTTTGCAGTAAGCAAGATGCAGCAGCTGGTGGACATTGAAGGTTGCTGCAGCCACACCATACAGAGTCTCACTTCTGGTCACGAAGGCATTCAG
>Contig817_1_192_+
TTTCGTTGCAGCCGTTCGCATACTCTCCACGTTTCAACTGTCTTCAAAACGATTTTCAACCGTCTTTACGAGACGATTTTCAACCATCTTTACGAGACCGTTGTTGCGTTCGCTCACGATGCGTCCAAGAAAAAAAAGACGCTACAATCGTTCGGTGCAAAGAAGCGAGCTATGAAGCTTGTCCGCGCA
>Contig818_1_192_+
TATAACCTTTGCTACGCGACGGCTAAGATATCACTTGCAAAGATGACACGTAACAGATTTACCCAATCACTCATGCAGCCCGGGCAACGTCCACAAACAGAACTGCAGCATAGTAAGGTTCGCACAATCGTTACGGCATCACTAAATGCAAGACGGGAGGCGATTGTACGTACTAGCGCCGATCGCACT
>Contig819_1_192_+
AAGGCCGCTGACGCCGAACGAATGGAATATCCTCCATCACGACGACAACGACGACCGCAGACTACCGTCCAGGCACACTCGGGTGTTCAAAGGCAAGTCGTGACGTCGGATATACTGGTTACCGTAGACGACGACGAAAGCCGTTCTGAGACACCGGCACCGCAAGTCTACGAAATGTGGCAAGTGCGC
>Contig820_1_192_+
AACATGACATCGCAAGTCGCACCAGCTCACATCGTAGTGAATCCGCCAATGCCGCCAGAGCCTTTCCACGGTGACTCCTTCGAAGATGCGGAGGATTGGCTGGAACGCTTCGAGCGCGTCGCGAAGTACAACAATAAGACCAGCTCAGAAGATAAGCCGAGGTATTCATGGCACGTCTCGCAATACAAG
>Contig821_1_146_+
GTAATTTCGCTCAATCATCTGAAAGCAGTAACAAGCATGCAACCGGACGCCAGCAACACGTTACTGAACACTTTCTTCGGACAGAAAAACATATGCCGTGAGAAAGTATCCTACAGATCCCTTGGCCTGTGGCAATCGGTG
>Contig822_1_192_+
TTAGAAACGTACGAACACATTGGTACACTGCTGTTAAGAAATGCATGCACCACCGAGCATCATAGTAGCATTCAAACCATATCAGTAAACAGTTCTTTCACACTGTTTTACTGCATCAAATTGCTGAGTATTTACGCTGTATTGTACACATTATTGTTCCATGGTCTCAATGTTCAAAAACAGTTTTCT
>Contig824_1_192_-
GCAGTGGGCTTTCCAATATCGCAGCATGGCTTAGGCACTAAAAAGCATACTGATTTCTTGCGTGGTACGTACGGCTCAATGCCAACGGCAAAAGCTCGGTGCTACAATGTCCACAGCGATAAAACATGGCTCGAGTCTCGACAACTGCTGCTCTGCAAGAACTGGCCGGCACTTTCAGCTGCAACGCTC
>Contig826_1_192_+
ACAATGGATGCAGTGCTCAGTGAAGAAAAGAAACATGCAGCAAACAAAGAGATAACTGAAATCCGATACCGCAATCACATTACCCGGGACCAAGAGAAGATAAACCACGCCTTTGTTGAGTTTTATACGGAACTTCTTAGCAATACAATTAATGACCCCGAACGATTCAAAGAGGACTTTCTGGCCCTT
>Contig829_1_192_-
TTATCGCAGGAGAGCGGGAGAGAGATGGTTGGTCGGAAAGGGGTGAAAAGAACGGGGGAAGAGAACAACTGCATAGAGAATGAACTTGAAGAAATTGACGATTCTGAAATTTTGTTAATCGAAGCATTGTCGTCGACAGAATGCAGTATTCTGTTTTACCTCGGAGGATTTATTCTGAAGGGAATGCTG
>Contig831_1_169_+
GATGGCAGTCTGATACTCGTTTTCTGCATCCTCGACAATCTGCGCCGAGTTCCGCGTTCTCGTGTGGGCCGCGTCATGGAACTCTACGAGAGCATCGTGGTGGACGACCCCGTGCCCTGTGTTCTCCGTGCGTCGCGTCCGACGAGCGATACTACATTTTGGCGA
>Contig834_1_191_+
AGGTGGCGCACCGATGCGATCTTCGAACTCCTGCCCACTAAGAAAGACAACTTCCCCAAATACCACATTATTCACTGCGACAGCACGGAAAAGAAGGCCAGAAACATATCACCGTTTCTTGTATCAAAATGTCTTATGGAAACACTAGGCGCGGGCTACAAAGCCAACAAGACTGCTAGTGGGGACCTC
>Contig835_1_191_+
TCGAGCTCGTCGATCATGGCGTCGTCATCGCGCGTAGACGCTCCCAAAAGACGACGTGTTTCTCGCGATTCCAGCGCATCATCAGTCGATTTTGAGGATGTAATCAGCAGCAGTGAGTCTGGAGAAGATGTTGACTCATCAGATTTTAGCACCGATGACGAGGATGCGTCAAGTCAAGCCGCAACGTCC
>Contig836_1_191_-
TCTGCATATTCTTCAAGGCATCACTGCGACCGTGCAGACACCGAGTTTCGACGGACAAGTGGGACTACGCAGCAAGAGAGCGCAAGTCTACTACAGGCATTGCGTACCACTGTCGACGGCTCACTGCTTGGCGAACTGCATATAAGGGTACATCCCACAAACAACACCTTCACAGTGGCGACTGCC
>Contig837_1_191_-
TTAACGTTTTTCAGTCAGTCAGACAGTCAACAGCGAGAGGGTGCGCCTAGTGTCAGATGCTATACCATCGGTGTTTCCGAACTGTCCGTCCTACTTGACAAAACGAGCTCGAATGGTGTGAACTCGGTTGTCTCCTGCACAGCCAATACATCAAGATTTTCTTCCAACATCAACCGATACACCTGGCTT
>Contig838_1_140_+
TCAAAGATGCCATACAGTCAAACTGGTGCAAGTTGCGTCATGGCTGTCGATCCAGAACTTCCAGCATCACTCACAGTGAATGTGGTCGGAATATGTCCTGTAGTGTGTGAGCAGTTGACGAGGGGCGCCGTGATG
>Contig840_1_191_+
AACTTGAGGTTGCGCGAATACTTCTTAGACCGACCGTTAAACCCAGAAAAGACGTACCGTCACAGAACGAACGACTGGACACCTAGCAGCAGCCGCGATAAATGCCTGGACTTATACATTACCGCGGTACAAAAAGATATATTACAAGAATACCACAAACAGAAGGGACGGCGAGAGAACCTAACG
>Contig841_1_191_+
AAGGAGAAAGGGGGAACAGAAGAGTCCTTCCTGGAAGAAATTGCCAAACGATACCTTCCGCTAAGCGATGCTCACCCCAACGATTACCCGAGCATAAAGTGCGAACCCATCCCCGAACTTGACGCTGCCTTCACGGATGTCATTGCTACGCATGGATTCCCGAGCCGACTGATCACGGACAATGGACCA
>Contig844_1_191_-
GCAAACACGGCTTGCCTTGAACCGCTGCACGACATACAGGATCCTGAAGCCGTTTGTTTCGAACATGAACCATCAGACCAAAGTATTGCAGAAAGTCAGCCTTCATGTTCTACCAAGCAAAACGTTTCTGAATTTTCGCTTCCTACCAAAACAGTGGCGGACAATAACGAAACTACTGTTCAGGAT
>Contig845_1_136_+
GTTGGGAGATATATCTCAAAGCAACATGTGTCCTCGCTGGCAACGACTTCGGATGGACAAGAAGCAACTGTGGACTACTTGAGCAGAAAAAGCAAGCAATTTCGACAACCTGTTCGTCATCACGCAGTGCAC
>Contig847_1_191_+
ATCTTGAGGAAATCTGAAAACGCGCACTTTGCACGTCGAGTCGTAATTTCCACGGCACTGAGGGACACAACACTTGTTTGGCATGATGAAGTCAATGTACCACACACTATACAGCACTCACAACGTGGCGAAAACGGGACACTGCACAGGACCGACATACCTCGTGTGACACCGAGAAGCAAACAGAGG
>Contig848_1_190_-
TGTGCGGAAACAGGTGTAGAGGAGGGCGAGTTAGATTGCAGCGAAGTATCGAGCCATGCAGAAGGTTGTGTCAGTGAATTGAGGTTTTCGGCACACTGGAACAAGATAAGGTTGGCGCAAGAACAAGACGACACCTGCAGACAACTTCAGTTGTACTGTAGGAAGGGCTGGCCGCGTCGTGATAAA
>Contig849_1_190_+
TGGATGACATTGTCGTTTCTGGTGGTCAGGGGCGGACAGGCTCTGCAGAACCCAAAGCTTCACAGGCTTTTGGCTGTAAGCGAAGCGGCAGAAAGCTATTTTTCCATCAGAGAATCGTTCGGAGATTTGTTTGAAGAGATTAATGCAGTGGTCCGGCAAGAACAGGTCAGTCTGGACGGCGCGACA
>Contig850_1_190_+
CCAGAGTGTAGATCGGGACAAGAGGAAAGGAAATATTTGAAGCATTACAAGCAAATGCAGTCGAACACGGATATATCGAACTCGAAAGGGACCGCGATCAACATGCCACTCGAGAAACTTCTGCCAACTCGTTCTTCCAGCCTGTCAGCATGTTCTCCTGCCTTGAGACTTTACTTGCTTAAAATTGAT
>Contig851_1_190_-
TCCAAGTCTTCCCATCTAATGCCGCAGCTGCCCATGTTAGTCCTGAGGATCTTATTTAGCCGGTGGTCAGGTGCACGAGAATGGAAGAATCATTGTTCATCCGAAAGCTGCATTGATGAATCAACTGAACACTTAAGCAGTGAAGTAGCAAATGCATCAAGTTCCTTAAGCTGTGTGCCGGACATT
>Contig852_1_190_+
GCAGACGACTATCGAGTCGAACGGGCCACAAGCGCGTACTGCGCCGAAGTAATAGCCCTGACCGAAGCGCTACGCTATGTACGCGATAGACCGGCGAACGCAGACGTCAGAATATACACCGATTGCCTCTCTGTACTGCAGACGCTTCGAAGGGACCGGACCACTGATTCGCGCATCTACAACATCAAA
>Contig853_1_190_-
TGGCACGTATGGCGGCATTGCAAATACAAAATGAAGCACTACCACTTCGATGCTGCTTCTACAGTCTGCTACCTAGGAGCCGTTTACATTATCCGTCAACGTGACCGTCGGCTCTCATCGCTTGCAGTGATAACGGAGGTAGGGCGTCGGACTAAGCGTGCTAAGGATGGCCACACAGAATTGCTG
>Contig854_1_190_-
TGCAGAAACCAGCGACCGAACGAGAGGGTATCGATGTTCGTCGAGGACATGCTTCGTCTTTTCAGGCGCGCAGACCCTGCCATGTCAGAAGACAAGAAGGTACGACATCTGATGCGTGGGGTAAAGGAACAGCTTTTCGCCGGACTAGTACGGAATCCACCAACTACCGTAGCCGAGTTAGTGAGT
>Contig858_1_190_-
TTTCGCTTTTGGAATTTCCGTGTCACTATTCCTTTGATGAATACGCTTGTTGCTTTCATAAAGCTCTCCCAGGATTCTTGGTTTGAACGATGGTGGAGCACTACTAGAACATTGTTAGTCCTTGCACTGGTAGTTGCTTCCGCTGTATCAGTGGATCCTCGTATGTTTGAAGGAAATTCCAAAAACTTA
>Contig859_1_190_-
CGCCCTCGTTGGCACTTTCCGGTGATATCTTGCCACGAACATGAATGTATTGCACACTCAACGACACTCAAACATTTGTTGATTCAAAGCAAATCGTTTAGGTGTAGTGTCAAGCCAGCAACAACGGACTATCGTTTACGGCTGCGACCAGCTGTTAGAGTATTACCGCATCTCCATCAAAACCAAGAA
>Contig860_1_190_+
GCGGCCAGTGGTGATGCGGATCAGGCCAATGATGAGGCGGTGCAGACTTCGTCGGACGATGACGATAACTGCGTTTCCGAAAGGGGCAGCAGTGTTCTTCTGAATGGCGTGACCTTTGAGGGCTACGTGAATGTGGACGCGGGTGTAGAGATCTGTGGTGTCGTCACTGACGCCGAGATCCTACAAGCC
>Contig861_1_190_+
TCTACTACACATTGCTATAGGCTGCTTAGCATGTGTCTGCGCTCTTCAAACGTTCAACAAAGTGCACCAACTATTCAAACAAGAAATCTAATATCCTACCTTGCATCATCTGGTTCTTTCTTATGGCTGCATTCTTCACAATTTCAACACAACGTTCAGTCCTCTTCTGTTCACAGCACCTCTCCCCCT
>Contig864_1_189_+
ACTGGCGTCACTTCCGGCCAAACCGGAAATAGTCTCGCTTGCGAGCGCTCTCTCGCGCCGACCCCGCTGAACTACGAGGGACCTGGGCCTCAATGTGAAAACGAGCGACGTCGCAGGCATCTAGTAAAGGAGGCATTGTTTACATATTTTGGAATGGCGTCGTTCGACCCTACAGGGGACTGCTCT
>Contig865_1_189_+
GGGGTCACCGCAACTGTGGACACTCCCGGGACTCGTCTTCACATACGACCTAGTGCTCTTGGCGGAAAGCAGGTAGACATATCCGCTAACGACCTGGCTTCGCTAAAGCTAACCTTTAATGCGAAAAAGTCGGCTGTACTGAGATTCTCGGGTACGTCAGCTGAACAAGAGCTAACACTGCCAAAC
>Contig866_36_189_+
CATATCCATTGTGCTCATCTACAGTTTGCAAAGAATGTCGTTCTGAACCTGCTTTTGCTGGCGTATGCTGCCTTTGAAGGGGTAAACCACGGGGAACTTTCCGCTGCCTCTCGTCGCGGGTGCATTGGAACCAACGTGCAAGATGTACGA
>Contig867_1_189_+
TGTCCCGTGACCTGTCTTGCACTACTGAACCAGTTTCGTTCTCTGACCACAGCGCTCTCGTGCCGCTCAGCTTCTCGCTCCAAAGTTGACCAGCAGGCTCGGAATGTCAGTACTGCTTCAGGCAGCTCACCAGCAGGTCCCAAGGGCAGCGGGCGTCTTGTCAGCTTCGCCGGGCTTCAGCATCTT
>Contig868_1_189_-
TTTCATCACAAAATGTCGGAGGCACCTTGGTATCACAAGCTGATCTACCTGCCTCTTAGAGTGAAGGGTGTACTTGCGATAGAGGATTCCGTCCTTCATAAAGAACAGTATTTTAGCGGACCTTGTCTCGACCTCTTGGTTAACGGCTTCGAAGCATTTCCGCAGGCTGCTGTCTTCGTTAACGTC
>Contig869_1_189_+
ATTAAAGGGATTGTCCGCGGAGTTGATGTTAACTTGACACCATCCGAGATACTAGACTTATTTTCTCCGGCAGGGGCTATTTCAGTTTATCGGTGTGGACGGATAGTTGACAGGACTAAAGTACCGACAGAATCAGTGATAGTCACATTTGCTGGGTCAATTCTACCGAAGGAAATCAAGGCATGG
>Contig870_1_189_-
GTGGACTCGGGATCAACCTATTCGATAATTTCCGACGCCACTGCCAGCCGCATTTTTCCAAAGGGGTGTGTCCCAAATCTACAGCCACTTGGCATCATCATGAGAGACTATCAAGCCAACCGCATCGCTGTACGGGGAATCGGTACCGTGCGAGTGCAGTTCAAAGATTTTGACGGCCAGCTGCGC
>Contig871_44_189_-
GGCACTTCAATGGGAACACGAGGCGCCATTTTAAACGGACCACTACTTGGTTGGAACGACGATGAGCATCTGAAGCAGCAATGCATTTACGTTCATATCTTTATAGAGATACAGTCACCAAGCTCGAAGACTTCGCTTTTC
>Contig872_1_189_+
AGACCACCACGCACTTTGCTGGCTCGCCACTTTGAAAGATCCTCCCGAACTGTATTCACATCAGCGGTCAGGTCTTCCGGACTCGTGCAAATGCCACACGATGACAAAACAAGGAAGTCAATGCTGAAAGACGAACGAGAGTATGTGCTGCTTGCAGACCACCTAGACAACGGACTGGTGTCGTCG
>Contig873_1_189_-
TTATACATGCATGCTCGCAACACTCCAGCGAATGACTTCCTGCAGAATGTGTCGTCTGCTCTGAGTGAGCGAAAGCAGCTAGTTCCAAGCGATATACGGCATGTAATTAATTCAGCATTTATTGCTAACTGCAGCTGGAATGTCTGCCGTCCCTACTTAATAAATACGAAGAGGATGATGCAAACC
>Contig874_1_189_+
GTGCGCGCAGGAACGGACGTCTACGTGAACGCCCACGCCCTGTTGACTGCTGCTATGTTCACCGAAACCCGTGCGTCCCTGCCCAACCTGGCTGGTCAGGTTCGCACAAATCGGGCCAATGTTTCAGGCTCGCACCGCTGTTTCGGGACAAATAGTCCGTTTCGCAGTCGTGGGCGCGCGCACTGC
>Contig876_1_189_+
TCAATAGTGGTGCTCTTCTCTGAAACATCCAACGACACTTCCGTAGTTACAGGCCATACGTTGTCATTGCTGAAGCAGCTGCTAGAGGATGAACGGAGCCAAAGTTCTAGATCCTTGCAACACAAAGTTGATAACTTCCTTTTCGCGTACAGAACTACGCCACACACATTCACTGGTAAAACACAA
>Contig878_1_143_-
AACCGTGCCTTGAACATAGAAGAACACAACTTATGGCGACCTACGTGCTCAGAGTTCGATCATTACCAGGACATATATGCCATGACCTTGTCACACACTGCAACACACGGATACACTACACAAATAAACCGCTCGCCA
>Contig881_1_189_+
AAGGCTGCCAGCTATTTGTTACAGCGGTCTGCACGCTTCAGCCTCACCCGTCGGTTGACAATACCGTTCAAGGTTGCACGTAACCAGTTCCGCAAAGAACTGCTTCTAATGTGGACACGACATTGGCAGACCGCACGCCATTCGACGTCACTGAGCTTTGCACCCAGGGATAATATTATATTTAAG
>Contig883_1_188_+
GACTGTCAAACTTTAAACGGCATTTCCAAGAAGCTTCATGGTGCGGCGATGACGGCAGTGAGCAAAAACTTGGGCCAGGCACGAAACATCACGAAGGACGCAGTCGGCGGCAGAGATGTGCCAGTTATGTTTGATGGCACCTGGCAGAAAACGGGTCATAAAAGCCACAATGGAGTGGGCACAGTC
>Contig884_1_188_-
CCACAACAATGTACCAAATGGCAGCACGAAATATCTTCAAAGGAAGTGCTGTCCCGACTGAGGTTGGCATTACAAGAAGAAGCTAGTGGTAAACCTATTCTGCGCCAACATCGCTTCTATGTCTGTATGTCCGATAGGGAAAGTCACTCTAATCACGACATTGATGCTCGCTGTGCAGGCTATGCA
>Contig885_1_188_+
GCCTTCTTTGATGTTGGGTCAGTGTCAGTTGAATGCTGTCAGTTCTTCGAATCGTGGTCTTGCGTGCGCTTGTCTGCTCTGCCGCTGGAAGAATTGTCTGCGAGCATCACGCATCTCAGCACTGTGCATCGCCTCTGGACCATCTTTTTGCGAGCTCCCCATGACCTACCACGAGGTGGAAAGAGT
>Contig887_36_188_-
TTGTTAATCATTGTATACTTATCACATTCGAACCAAGTGTGTAAAGTGCCATCCCAAAAATCCTTGGTACAGCGTCTTCCACCAGTTTGTGGCGATCGCGAGGCATTGACACAACGCTCCCATTCACTGTGCACACGTCTGCACGAA
>Contig890_1_188_-
ATCACTGCTTCACTTCGTCCTTGCTTTGGTGTCACGTGGAGATGGCTGCCTATAAGAGTCCCTGATTCACACGAAAGTGACGCCGCTAAGTTCTGGAAACTGTTCCCAAGACATGCTTTCCACCTTAAATACAACGACTACTGTAGCAATCGCAATAAGAAGTCACTTTATTGCTGCTATGTACCA
>Contig892_1_188_-
TGCTGGAAAGGAAAGAGAACGCCAAAAAGATGGTGGAACAGGGAAATTCAGGACGCAATTGAGAATCGACGGGAAGCATCTCGAATGCATAGGCGGGCAAAAAAGGAGCAGAGGCCACAAGACGAAGTCAAACAAAAATGGGAAACATATCTCGAGAAAAAAGCCCTGGTACAGAGTTTAGTT
>Contig893_1_187_-
TTTTTTAGCCATAAAGGTACAAGGTCCGATAGCTTATACATGCAGCCTACAGTTTTGCCTAATTCATACAGTTTATCGCATATGTATTCCTTAAACACAGTGTCATTAAATCCGAAGCCACTCTTGAAATTTCACACATTACGCTGTAGACAAGTTCGGCTTCGCAGAACGAGGAAGAAGAGC
>Contig895_1_187_+
GCAGTGGGGCAGCTAGGTGAGTGTTTACGTGAAGGCTTCAGTTGTAGACTTAATTTTGTGGACGAGGGTTGCGTATGGTTCAATGTCGGTACGTTGAGATGGGCATGCACAGTCGTTTGTTCGGAACCTTCAGCAGATCTCGGGCCTTCCGTTTCAGCAGCCGGCTATTTTGTTGAGAGAGACTTG
>Contig896_1_143_+
TACAGTTCATCAACTTTTATTTGTTCTGTTCTTAAAGATGGTTGGCCTACGATGTCCCTTCATTATGACGGCTTTATGATTGGTGAAATGAAGAGCGAGCGGCTCCTGTATTGGTTGCAGTGGAAAGTTGGCAAATAC
>Contig897_1_187_+
TCTTCTCGAACAGACATCAAACACGCTTGCTATCAGCGACAGCAATCCTTAGCTAAGCCTGGCAACACTCTAGGAGAAAAGGTCGCGCACTCACCAAGCCGGAGTCGAGCCACCGCGCAGATCATCACGCCGCTGCCAGCCACTGTTGCGTACGTCGTTCGTCGGCCGAGCGGTGATGCCGACTTC
>Contig899_1_131_+
CCGCGACGATGTCAAAGTGCGCTGTGGATGTATTCTTGTTTTCGTGCGTTTGGTGTGTTGCTGCTATTCGTCATGCCGTTCTTAATCATTTCTCCGCGTTGTGTTAACCGTGGTTCGTTGTTGGAA
>Contig902_1_187_+
TCAAGAGCTCACTCTTTTTCATCGTCTCGTCCCATTCAAGTGCTAGCTCCTCACATAACAGCGACAATTCCGCCTTTCGCAACTTCCTCAGATCCATGGTCACTGCTTAGCGATGCTTTTGCCTCAACGAACACACTTTTTTGTCCGAACAACTACAGGTCCCCAGGAATTCAAATTATTGAC
>Contig903_1_187_-
TGCAGTTGTCGCCACCTTTTACTTGCAATACATTCCCTTCTAGACAAAGTAGAAGGTAGCATAACTGAAAACAAGAAAGAGGCAGTAAAGTTTATGAAGGAGCAGCTGCTACTGCTTTCTGCAGAACGTATTCAGTACAGCACACAGGTGATGGTGTTAGCATGCATCTTGCATACAATATCA
>Contig904_28_187_-
CAACGACCAACACAGAAAGAGTTTCCTGAAGACATTCAAAAGGAAATTCTGAAGGAACTAATTGATGCTGCGCCAGAGTCTGCACTAGCTAAGCACAAGACACGTACTCGAAAGCCACACACACTACGAACAAGCAATGCTTCACTTGGATATGTG
>Contig905_1_186_+
TACCTTAAAGAAAATACCCTCAACTTCATTCGCACACATACCAATAGATATGCATGCGCATGCAAGGACATTCCTCAGTCTTTTCCATGTGAAACAAAAGATGGTTGGAAGCGTCATTTACCACAATGCGCTTCCTTTTGGATGGTGGGGTTCTCATTGTGCCTGTTGCCATGGGCGCCTCCT
>Contig907_1_186_-
CTGTCGCAGACGCAGGGTGGACCTATAGGTGATGCCAGTGGTTGTGAGGACATCATTGACGAGCCACCAGATTACTGGTCATGGGACGATGTTGATGGCACCGAACGAAGCACTGAAGCGACTGCTGCCCACTCTCATGACAACGAACCAGCCACTGCGGATGGCCAGCCAAGGGAGTCTGTC
>Contig908_1_186_+
TCTGGGCCAATTTCGAAGTATACAAGTTTCCTGACCAATTCACCGCTGCTTCTTTTTGGCTTACCAGGACTGCGACTGCTATGTGCATCCCGCCATCTGTCTGAGGGTGCTGTAACTACGGCTTATCTCTTCTGTCTCGGGGGCGGTGTTTTCATCGTACAGCTGGTTTCACTTTGGCAGTGG
>Contig909_1_186_-
GCGCGTTTACTGATCTCGACATTAAAGTGGTCCGAAATCGAAGACTTGTTGTGTCTTGAAGTCTTCCAATACACTCGGCGAGAACCGCTGTCGCGACATGGCCTCCTGAACATTGACAGCATGGACAGAGGACAATTCCGCACGTATTTTCGATTTGAAAGAGATGATGTGCGAAGCCTGTGC
>Contig910_1_186_-
GTGTGTGTGTGTGCAGATGTCTTGCTAATAAAGGTTGTTGTAATGCTGTTGATGGCACCTGTGACTCTAGGTCATTATCAGATGACTTATGGAACATGTCGAGGTCTCACTCACGTCATCCTTTCATTCTGCTACAACACCTCAATTATGCTCCTACCTGTCTTGCTGATAAAGGTTGTTGTA
>Contig911_29_186_-
ACTGTGAAAAATGCCTTGCCAAATACTACACAAGCTTGCCTTGAATCCTACAGCCAGTACTTTGCCTTGGTGATAAAAAATCATAAAGGGCATGACTTCTGTGTTGCAGCTGACATTCTGCTTCTGCCTACCAAACATTTAGCACGTCAATAC
>Contig914_1_142_-
GCTGCGCTGCGTGGAGCCCATGGCCTCGAGAAGATCGGGATTGGCGTGGAGTCCGCGGTGGCGCTAATCACCGACACCCAGTCCGATTTTCTGGTGCTCCTGCGGAGGCCGGTTCCTTCCCTTTTTTGTAGACGATGG
>Contig915_1_139_+
GGCGGAAGACGAGCCGATAAGGGTGGTGCAGTCGTCGTTATGGACACAGGTAGCTTTAGATTCCAGTATGACACTCACTCGCAGTTTCACGTCGTATTTTCGAACCTTGCGCACTTTCTAAACATGGAGCTCACC
>Contig916_1_186_+
CCACGTCATCTGAACAGTATGTGCCACAAGTGTGGGATCAAGGGCCATCTCTCTCGTGTGTGTAAGGGGAGGAAAAGTGTAACCAAAGGACAGGCGCCGCCGGCTGGGAAGAAAAAATCTGTGCACGCCGTGGACGACACCGGGGGCGACGGAAATGAAAAGCGGCTCGATGCGCCGCAAGTG
>Contig917_1_186_-
TCGCCTGAAGTTGAGTTTCAAGCTGTGCCACCCTCTTCTGTAGAGCTGCTTGTATCAACTGGCCAGCCTGTGTACTTTCTGGCTGGAATGGGGCAGGAATCTTTGGGTCTGGTTGCATATCAGAAACATCTGCGTGGAGCACAAAGCAAGGTGACAACCAGCAATGTAGAGAGGCATTGGTAT
>Contig920_1_186_+
CGGGCGGAACGCCAAATGAGAAAGGAGATGGGCGAAAGGCTCAGAGCAACCGAGGAGCAGCTGACAAAGGTCACCATGCAGAATAAGAAAGAGTCAGGTGACTATCACGGAGAGGGAACGTCCTTGACCCCACAAGAAAAGTCAACAAAGGAGCATAGAAACTGGGGTCTAGCTACAGCAAAG
>Contig921_1_186_+
TCTATGCCGTCGCTTGACGCGGTTGATGACTCATCCTCGATGACTTGCGACACGGCGGGACGTTTTTTCAAGTTATCGAGCATGGACTTCGGAGTGGCAGCGGCCGAACTTCAGCAGTTCCCGGCGTACCCGCAGCGCTCCACCTTTGCCGGCAGAACAGGACGACCAGCAGAAGAATCGCTG
>Contig923_46_186_-
TGGACAATCTCATTAGTACAAAATGTAGTCTTTCTCAGTCTTATCTTGCAAGTGATGGTGAGTGAAAAAGCATGTAGTCTCGTCAACAAGGTTGTTGTTCAACCAACTGCTGGCCTCGCTACAATTCACCGAAAA
>Contig924_1_139_+
TGCCTGCCGCACGTGGGACACAACCAGTCGGACCGTGGCGTTGAGGGTTCGCACTTTGCATGCCTCATTCTAGCTTGCCTCTCACGGAATGAACTCAAGAAAGCGACCTTTGTTCATGTGAACTTAGCGTCTCAG
>Contig925_1_186_-
AACACAAAAACACACAGATGCGGTCTCACAGGTTACAAAGCAGTCATGTGGCCCGAACGTTTATGTCAGACGGCTAAGTTTCAGATGTTTTTTTCTTTCGGAAAGTTCAGCACTTGGCTAGTTGATGTCAACTTCACTATTCCCTTATGTTGTGCCCCTTGCGCATGCCTCGTCAGCGTGCCG
>Contig926_1_186_-
GCGACCATCGCAATCTGTATATTTTGTTGTCGTGCGGAGATATTCCTCTTTGAAGTGCCGTTCGCATACCAGTGGATTCTTAAGCTTTGCAACGTCTACTTCGCACTGGCCGACAGCGCTCGCACATGGTACGAGAACCGGGAAGGTGTACTAACTACCTGGAGTGAATTTCGGCAACAGCTC
>Contig927_1_186_+
AACGTGGGCGCCGGGCAGCCTGATGAGTTGGCCTTGCCGTTGCTGCAGACGACTACGTCGTTGGTGATGGCCCGAGGCACACTTGACATGGTTCGGAAGCCTTCGGCCAGTCACATTGCCGTTGCGACGAACGTGGGCGCCGGGCAGCCTGATGAGTTGGCCTTGCCGTTGCTGCAGACGACT
>Contig928_1_186_+
CATCATCATCATGTCACATTGGGCAAGATCAAGACCGGCAACGAAAACTTGGATCAGAGCGCCGTAATCATGTGTGGGCTGGAAGCGGAGCACATACCTCTGCATAGTTACTTTTACGACACGTGTCCGGCAAACATCGAGGGCGCAGTCGAAACCAATGCCACATACGAAGGTGTGTTCACC
>Contig929_1_186_-
GTAAGCTCATTTACTATAAGTAATCTGTTTTCATATTGGGTAGATTTTCTGCATGACATTCTTGTTCAGATTACAATCTGGCCGTCACGTCAAACAGTGTCCATGAACATGAAGTCGTCAAATTTACTCGTAGGAAATGAAAAGAACGTGGTTGCAAACTTTAGAGGTCGGTGGGCATTTGCG
>Contig930_1_129_+
GTACCTACCAAACGCAAACTTTACTTGACCTTAAAGGAAGTCGTGCAGGGCGGCATCAAGACGGTAAAGAACATCTGCTTTGCGTCGGCGGCCGACATCCCTAATCTGAAGGTTGAAGAGACGGTG
>Contig931_55_186_-
TTGAACTTAAAAATTGCGGCAACTGAAATGTGGCACGGCCTTGTGGAGACGTCTTGGTACTACTATCTGGAGTCTTTGAATTGTCGTACGTCGCCTGCTGCAGTTCATACCACTGTAATTCGGCCT
>Contig932_1_186_+
ACACCTTTAGCTGAAATAAGTCAGTCGCAGGACTCACCAGCAGAGGTCGAACTTGTGCCAGCGTTACAACGGCAGGAGGTTCAATCCGCGGAGGATGAAGCTACGGCACATGCATCGTCAGAAATATTAGAAGAGCATTCCAGGGACTTATTCGTAGTGCCTACGTCGGAAAGCCTACAGAGA
>Contig933_1_186_-
ATGCATATTTTTAACTGTTGGAGGGTAGTGAGCGGGTGCATAACAAAGTGGAACAGTGCAAAAATGGGGCACAGCAAGGATGACAAAATCTGCAGAAGATCATACATAAATACCAAGGAACAGACCAAGAGCTCACAAAAGAGGTACAAGATCGATACATCGGCAGCACGGAGAAGACATTAC
>Contig934_1_185_+
TTCGAAGACCTTGCCTCCTTTCAGATACACAGTCCATATCCGCCAGAGTGCATTGGAAAGGAACATGGACGGCCACCTTTTGCAAGCTGCTCAAGAGGTGCTGAATGTCAACAATGCGGCGTCCTTGAATGTTACGGCCCACACATGGCTCATACGGTAGGCCCCGAGGGCAATCACATCCGG
>Contig936_1_185_-
ATTGTCAGACAAAATACCAAGTCTTCCTACAGTGAAGTTGTTAAGGGCATATCAGATGACGCCTTCCATATGCTGCTATCAAAGAATCCTAGCACCGTGGACGATATCGTCGCAACTTGTCAGCACCTAGACGAACTTCAAGCCATTCGGTTGCAGCCAGACACCAGTGACACCCGTCAACTC
>Contig937_1_185_-
TATGAAAACATCACTTGCCGTAACCAGTTCCTTAAAGGTTATCAGCACCCACAAATACTTCTATGCTCAGTCGTCGTATCGCAAAACCTAAAAAACAAAACAACCCACATTCGAAGGAATAGAGCTGGAGGTCATGCACTTAATAGCCGGTTTTGTGCTGGTTGTGGAGCTGTATTGGGTGTT
>Contig939_1_185_+
CTGGCATATCATGACCGATTGCTGATGAGTATGCTCGACCAAAGTATTGTCGTCAAAGTATGGTGTTACAAGAGCTTGAGATTCAAAGATACTATCAATGGCTTGCTGAAACGGTTGCAGAGTGCTTACAACGCGCTAAAGTTCGGATGTCGCGGACCGCGGTGGGTGAGTTCTTATGTTGTG
>Contig940_1_145_-
CGCGCGCATGCTCTACGCCTGCACAACAAAAGACAGATAACATCACAGACACGTTTCACGCGATTACAACACTCCTCCCCAAACAAAATCACAGCCGGTCGTACATCAGTCGATCTGGTGGACGCGTCACCCGAGTGCTAC
>Contig941_1_185_-
TCATGCAGCCGCCTGCTAGTCCTATGCCATACCCTTCGCGAACACCGGCAACTTTTCGTCGTTATCGTGACCCAGCCCAGTGGAGGACGCCGGACAACAAACCGATCTGCTTCCGTTGTCATGGTGTCGGACATATCTCCCGGTACTGTCGCAATCAAGGCTTTTCGTCTCGCTCGTTCGGCT
>Contig942_1_185_+
GAAAAAGAAAAGCGGCAGTCGCAAGCTGGAGCAAGTTATAATAGTCCCAACGCTTTGCAAATGGACGCTACAAAGATGCAGAAATTCGGTCTGACAATGGCCCGCCATTCTCGTCACGAGACTTCGCAATCTTCGTTAGTGTATGTACGAAAGAATCAACTGCATCGTTTTATAAGAACA
>Contig944_27_185_-
ACAGAACGCCGCCAGCTCGAACACGCGAGACATGACAAAGTTCTGGGCAGTCTGGGCAATTTGCCGGGATGTCTGAGTTGTAGTGACTTAGCAGGCCTCGCGACGGGTACGAATCAGTTTGTAGCATTGGAAAAGTGGAGCGTGAACGAACAG
>Contig946_1_185_-
CTGCGACAGAACGAGCGAACGTACTACTCCATGCACCATGCGCGATACTATAGAAATGGCTTAAAGTCTCTCGAGCAACTTACGTTTTTCTGTTTACTGCGCATGCGTTGGGATCCGTGGTTGACTACTGGAGACCATGCGATTGCGTGTTGCTCAAGTGCCGCTCCCAACGTGTGCTTT
>Contig947_1_185_+
ATGTGCATAAAATGCAAGACTCTCCGAAAATCCTTGCTGACTAGAAAATCCTGCGTAAATGCCGCTGTGCGCCTGTCTACTGGAAAGACCCTCGCTCATCGGCTCAAGTTGCTCAAGCGGAAAACAGCATGCCTCAAAAGCAGTGCAAACTCTTTAAAGGAGCAATTAAATGAAATGATG
>Contig948_1_185_-
GTAGCCACAGACTCAGCGGAGTACATGCGAAAGATGGTTCGAGAAATCTGTCAGGCTGAAGGGATCCAAATCTTGCATGTGAAAGATATAGCACACCTTATTCATGTGAGTGTTGACCATGCCATTTCTTTACCATGCATGTCTGATGTTCGATCCGTAGTGATCAAGTTTGGAGCGTTA
>Contig950_1_185_-
GAAGCGAAGGAAGTCGAGATCAAATCCATAGTAGGAGCTCAAGAATTTCTTCAACAGACAGCCATTGCAATTGTTTGCAACCACTTTGAACGTGACCCTACCATGCGCTACGGCTGCCGACGTTGCCCAGTTCTTTATAGACCAAATTGTTCTTCGACATGGTGCTCCTGCGAGCGTTAT
>Contig951_1_185_+
AAAGACCGTGTGCGTGCGTTGTACAGTGAATGTAGGGGCAGTGGACATATAGCTAAAACAGAAGAGAACGACGAGTTAGAAAAGCCTTATCTTCGGTGCTCGACCCGCTGTTCTACCTCTCGCTGCTCTGCTGCGCTCGAACACTCACGTCCAAAACGCTTCGTGACAATATCTACGACTACA
>Contig952_1_185_+
CGTACAGAATGTGGAGCAAACTGCTCCAACTGGACGCGAACGAGCTCATCCTCCCGCGCAATTGAAATGGCTTCAGCCAAGGATATGGAGGAGCCTTTTTTGCAGAAGCTGGCAATGGACATTTTGGGACGTAGCACCAATGAAGAGCTGATGCCTGATCATGTCATCTTCAACTGCGTT
>Contig954_1_185_+
GATGCAGCCCAGGTTATCTGGGGCAGTGAAGCCTTAGCACAGAGAAGTGTCAGCGGTCGACTTGCACCAACAAAATGTGGCACTGCTGAACAGCCTTCAAAACAAGGTTCAGCGAAGTATTCGGACGTCCTGCGGTTAGAAAGCTTCGTGCCGAGCAGCGCCTTCAGTTCCGATCTCAGC
>Contig956_1_127_+
GTCAACGATGATAAACGCACAATCACGCACGTAATATTAGTAAACACGCTGAAAACACGCGGACGAAGTGCATCACACGCGCCGGAGCCAGCCAGTAGAACAAGACCTGTTGCAACGGCTCGC
>Contig957_1_132_+
ACAGGAAACGTAAACAAGTTCAGAAGCGTAGCTCAAGCGTTGGAGTCACTCCTGGCCAACGTTCGACACCAGGCTCGCGCTCGTGCCACAGCGCCAGTACAGTCGCGCGCGCACTTCGTTGTCGTCTTC
>Contig959_1_184_-
ACAGCAGACGCTTTGCACTCCAGCCATTTGCTGAGTAAGGGATCCTTTAACCACTCCGTCCTGAACTTCTGCGAATATACCACTTTCGGCATAACTCAAGAGGAAGGGGAGTCAGGTTACACGGAGAATAAACAGAACCGTTTTTCGACACAAAGCAGTCGGACGTCTTCCTTTGTTCTC
>Contig961_1_184_+
ATCTTGAGCCTAAGTTCCCTGCTTGGGTGCCGCGTTCATCTTCTGTATGTTCTTAGACGTTCGTCTCTTTGCTCCAGTGTCTCCGCAGCACGTTTAGCCTTCTTCTGTTCATTCCTCCTACGCTCAACCGCTAATTGCCAGGCAACTACTTCGGGATCCGATGAGTCAAGCTTCTCCGCT
>Contig962_1_133_+
CGGCACTCGCGTCGCCTGCAGACACACAGAGAGAACTGTGACGCCGTACCTTGTACCTCCGTGTCTCTGCCTAACGGTGATGGCCGCACATTCTACGCTTTCCGTGAGCAGGTGGCTAATGTCTCGCAC
>Contig963_1_184_+
AAGCGAGCGAAAATGGCCCAGCGTCGTAGTATCAATGTGGCGGTAGGAAAAGGTGTTACGCTGGAATTTTTTGGAGTAGGGAAGAAAACAGAAAATGGGACGCAGATCAAGGAAGGCGATAAAGTGCTGATTCTGAGGTCGTCGAAGGCAAATAAACTGGAAGTAGCATGGGATGGGCCGGTC
>Contig964_1_184_-
TTGCATGCGCCATCAGAGACCTACGACAAACACACAAACAAAACTGCGGCACACAACGAACAAACTCTGCATTGCCTGATGACAGCCAAGTGGCACCTGCATCCTTTTGCTTTTAATAAGAACACAGACTTCTTAGAAAGAGATGACATAATTTTGGAGGAAGACATGGCATATTTTTTT
>Contig965_1_184_-
TCGCAAAGACTACGTCGTTTCTTTGAGGTTGGAGTGCTGAACGGCCAGGATCGCACGATGGATTGCAAACGAAGCTTACTTCTTCACATGGCGGAAGGTCACTGCCTCTCTTCGAGTCTTTCGAATCTCCAGAATTCCGCCCTGTCCTCTGTCCCGAGACGAGTTTTTTCCCCTGGCAGC
>Contig967_12_184_-
CTTCTAGTGTTTTGTTTTCAGGTCACCGAACACAACTATGCCGTGCTTGACACACCGAAAACATTGAAAAGGAGGCTGGATGTTTGCACCGATTCAGCAGCTACAGTGAAAAAAAAAGCTGACGGTGGTGAAACATGGCTGAACGGGGCGAGCAGAAGTCTCAGATAC
>Contig968_1_184_+
GAACAACGCCGTGACCCGTGGATCGCTTCTCTTTTAGACTACCTCTCTGGCTCATCGACAATCCCTGTATCACGATCCTTGCGGCGCCAAGCAGTTCATTTCGTCGTTCGGGACCAGCTGCTACACCGACGCAACTACGCTCCTGACGGACGTCGATGGCTTCTGGTGATTCCCCGCACCTTA
>Contig969_1_184_-
TATGCTGACGACATCTGTGTTTATCTAGCGTCCCTTGAACATCACTTTTCCTTCATCTGTATGTCTGAGACGTGGCTATCATCTGACGACCGAAACTTATTTTCCATACCACACTACACTCCAGAGTATTGTCACCGCCAATCAAACAGCCACGGTGGATCTGCTATATTCATGTCATCA
>Contig970_1_138_+
TTAGGTACCAATGTTGTGAAAGACGATCCTACGCTTGCCCCGATCATTGACCAAACAGAGAGAGCACCAAGGACGACCCCTACAGGATGGTACAGGGCAGACTTGTACACATCACCACCGACGGAGACAGGACGC
>Contig972_1_184_-
ATACTCGTGACAGAGCATCACCGCGCAACCTATTGCATCACAGCTAGACAATCGTCATCTCATTATATGGTACAACACCACACCTCAGCCCAAATTCACAATCTATTGTGTGAGTCTGTCTGGCTAGAGTTTGACCGGAATGTCTTGCCACTCACGGAGTTCACGAACACCCCGGCGATCGAC
>Contig975_50_184_-
GAGGGTGTCCATCGCCTTCCAGCTGTTTGGAGACCGCGTGATCAATGGGCTTCTATTTTATCGAGACAAGCTGGAGGCATTGGTACTGGACAAGGAATTCGTTATATGGAGGTTCGTTATAAGCAGGTT
>Contig976_1_184_+
TGCCACATACAGCCTCTTGATGGGTACCAGGACGCAAATGGGTCTCTCATGCTACAACTGGCAGAGGAGCTATCCCTCGAAATAGCAAACTTACGTACCGACTGCGAAGGTGTCTTTACGTGGTGCGCGCGAAACAGCAAATCCACTATCGACTACGCCTTGATGTCCCACAAACTACCC
>Contig977_1_184_+
GGAGGCAAGGCCGCTGACGTTCGCCAAAGTGAAGATCCTCCGTCAAGGGCCCAGCGCAGCAGAAACGAACCGAAAGAGATGACCAAGATAAGTACGGAGAAAATTTCTTCAGATTTGCTTATTGCCATCGACGGGCGTGAATCGAATGCTTTAGTAGATACCGGTGCTGATTATTCCGTGTTA
>Contig979_1_131_-
TACGACCATACGCTAGACGTCACCATGGACTTAGAAAAGCTCACCGCTATAGGGCTCCAGCTAGGGCTCTCAGGTGTCGAACTAGCCAAGTGGATCGAGGCGCAACAGGCAAAGCAAAGAGAGGAA
>Contig980_1_184_+
TCATGTGATGTATGGAGAAGAGATCTGATTTCTAACACCAGTTGCTCGTATGGTCCGCGCCGCAGGGCTGCCAGCAAGGACTGTAAGGCCGCCTTTGAATCGCTAAAGATTTACCATTGCAATTTGATGAAGCCCTACCGACAGCGGTCAGCAGTAGTCCAGCTCGCGTTAAATGTTCCC
>Contig982_1_184_-
GTTAAGGTGTGCGCTGAAGCTGGACAAGACAGTACATCTTTTGTCAAAGGTGTCATGGAAAATAATCGTGCTGTCAATGACCAAGGCTTCTTATCTTACACTGCACCTGCATGTACAGATCTGCACAGTTTGACTTGCCAGCACAGTTGCACTTCCAGTACTTCTCAGGGCCCCATCAAA
>Contig983_1_128_+
TTCACCTGGGGTAGAGGTCCACGATCTGAGGAAAAAGATTTGCAAGGCAGTCATCATGAATTTATCGCATTATTAACACACTGTTGTCAGAACTGTGAATTCAGAATGTCCGCAGAAGTACAG
>Contig984_1_184_-
ATACCGTACTTCACCCTCTCGCGTCATTACATAGCCGATATCTTCCAGCTCTCTCTCGTTCACTATTTCATTCAACAGCCAAAAGAGGTACAAGCTGCTACTTTTCTTATGGTCATAGGAGAGGACGCGCGCAAGACGTATAGCACTTTTGATTTTCCGACTGAAGAAGAGAAATTGGACGCA
>Contig986_1_183_+
CTAACTGACGGTTGTATTTGCCTTAGCTTTGTATCATGCAGCTTCGACAGTAAAGTATCCGTGATGATTCAACGCCGTTTCGCGCGAGGTCTTGCAAACATACATGATCGTACAGCAAAGCACAGTCGCTCTAGAATATCCCGTCAGCTTTTCGGCAATCCTAGCCACATGTTGATATCA
>Contig987_1_183_-
CACTTTATTACGCATTTATACATTGCCACCTTCAATACTGCATTTCTCGTGTTTTGTCTAATCTGTTTCCAGGCGGGTCCTCACTGCATCAATTTTAAACATTACCAGCAACTTTATGAAACTGAGAAAAAGGCGCAGTTGAAAGTTGTCCCTAAGCTCACACACTCCCATGTGAATCCG
>Contig989_1_183_+
CTAACAGAAGACACAACGACAAATCGGGCGACAGAAATTACAGCCGAGAATGCAACAACCGCAGCTTGGAATTCAACAACGGTACATGCAAAACGGAATGCAACGGGGCGTACAAAGGATGACAAGAATGGGGAAAACACAACAAGGAGTGTCGCTACGGTGAATGCAGTTGAAGCAAAT
>Contig992_44_183_+
CACTTGTCTATTGTTCTTACTGCTGTGTACCGCTGTGTAAGTCTGACGAGAAAAAGAAAACGCCGGGACTGTCTTTTCACGAGATTCCTTCTGCCGCCGACGTACGAGAAAAAGTGGCTGGCCGTTATTCGACGT
>Contig994_1_183_+
GTGTTGAACACGGGACTACCTACGTTCGTCCGCCCTGGTATCAACAGTACTGTGATCGACCTGGCCCTTGTGTCGGAAGGCTGCTCGTATGAGTGGAAGCGAGACGCCGACACGGCCGGGTTGGATCACTACCCCATCTCTCTGTTGCCCTCCCAGCCCGCCCGCTGTGCAGTGCGTGTG
>Contig995_1_183_+
CCATTGACCGACCTGCTGCGCCGAGACGACCAAAAGGCACCAGAATTTTGTTGGTCTGACGAACACCAGAACGCTTTCCAGAAAGCTAAGGACGAGCTAGCCGCGGCTACCCTCCTCATTCATCCACGGCCTGAAGCTCCTACTATATTTGCCAATTTCAACTGCTCCAATAATATCGCA
>Contig996_1_183_+
AGCACGCTACCCCGTGGAATCAGCCTTTACGTAATGCGTCAGCGCACGGAACAGCCATCTGAAATTCTACTCACGAACTTTAGTCCTCAGCGCCGACATCTCAAGAAAGGTATGGCAGTTGCTTACATAGAAGAGCTCGCTGAGGTCACACACTGCATGATCGTGGAAAAAGATGACGCC
>Contig998_1_183_-
CCAACTCGCCCATTGAGGTCATCAGCCGAGGGCTACAATCAATCTTTCACAATGTGTGAACTGAAATTTGCATTAAATACATTTAAAAACTCAGCCCCAGGATCAGACCAGATCACCTATGATATCATTAAGAACCTGTCGGAGGAAACACTTGAATGTGTGCTTTGCCTGTTCAACAAA
>Contig999_1_183_+
TTTCATCATATTGACCCGACATCATTTTTACCAATTCCTCAACGCTTTCCGCCGTGTCCTTCACTCCCAACAGTCAATGGCACGGTGGTTGAATTATTTAGGAACAGGCAGTCTTCGATAATCAATTGTTCCACCGAAGAGCCCAAGAAACCAAGACACGCGCTTATAACAAAATTTACC
>Contig1001_1_183_+
AGAAAGTGCCAGTTCATACGTGACAAGGTGACTTTCCTCGGCTATGTAATCACAAAAGACGGTCTCGGACCTCTTGTGAGAATCGACGGCAAGTTCACAGCGAACAAGTACTGCGAAATTTTGACCACAGTGGCCCATCGCGAACTTGCAAAGGTGCACTTCTCCGGGGCTGGTCCTGTA
>Contig1002_1_183_+
TACAAAGGTTATGAAAAGGGAGCCATCAAAAGTAATGCAATTATAGCAGCAATGTTGAAGATCGTCGATTCAGATTTTGACGATTCAAGCACGTTGGCGGAGATTGTGTCTAGAAAGATGAAGAACAACATGCAAAGCTTCCCAAAACTCTTTCCATTGATAACACCACTGTTTCGATCA
>Contig1004_21_183_-
ACAACTGGAAATTCCTGTGGACGGATAATTGCCGCATTAAAGCCCGGAAGAGTGATGACAGCAGGGTCTTTTGGATTAACGCGGAGTCTGATCTCAGTATATTTTCTTGACGTTGACAACCTTCCACCAGGTCAAGGCTATATCTATAAAACTAGCTGT
>Contig1005_1_183_+
ATATCATCCCCTTCTTACATTTCTTCTCGCATTGATCATGTCCATAAGGTTGGGATAATGCACTGCCATACCAGAACCTGTCACGAATCATTTATTCCCAGGACGTCTCAAGAATGGAACCACCTTCCCGTCTCGATTGCAGCAATTACTGACATGAGCTTCAAAAGTGCCATTCAAGAC
>Contig1008_1_182_-
ACCTTCTCAGGGCTTCCAGGGCATTTTCGAGCATACCACTTTCGACGATATCTCGCAGAGCAATGTCCAGCCTCGCTCTTGATATGTGAAGCGGTATCTCTGAAAGCAGAATCTGGCTTACAAGCACTTTCTAATCGACGTCTCATTGCTAGTTTATCATTATTCCATAAGTTCTACCAC
>Contig1009_1_182_-
AAGCGCAAGGCCGAGTTGAGAGCTCTCTATGCCGGTTATTCACCGAGCCAAATCTTCAGCACCATCCTCGATGATGAAATTCTTACTCACATCATTATTCAGACCGGCAACTACGCAAAACAGAAGAATGAGCACGGCTTTTCTCTCAATTTGGACGAACTAAAGAGTTGTAGACACGTC
>Contig1010_1_182_-
TTGGGGGATGCACAAACTAAAGACCCGAACCTGCGAGACATCCAGAGCAGGGTAAATGAACAGACAGCCCTAAAAAATATAAGTTATCATGAGAAGGACGGCATATTGTACAGGAAGTATGTTGACAAAAGAGGTGTCATGTTTGATCAGCTGGTCGTGCCCCAAGCTTATCGAGAG
>Contig1011_1_182_-
CTCAATGTGCTTTCTGGTCTACCCTGTTTCCAGCTATTCTACAACTTGTGCGACCTCTACACAGATTGTCTTTCATTATTACGTAAACTTGCAAGCCTTAACGATAATGACGAGAGGGTGATAGCCATCAAAAACAGTCTTTATTTCTTTACATTGCCTCGTCTTCCCTGCTGGCCCTCC
>Contig1014_1_182_-
ATATATATTTACACGATTTGTAGAATGGGCAGAGCGCAGGCATACAAGATGGAGCCCCGTCCGCGCGAGCATCAGCGAACGTCGTCTTCCTCGGTGCTGTCTCCATCGTCTTCTATCGCAGCGCTTCGTCGCATGACAGAATCTGAGGAACGTCGAATCCGGTTTCTACTTTCCGTG
>Contig1015_1_182_+
ATGCTTTCACGGCAAGCACGATTACCGGGGGAGACATGCACCACCTACATAGAAGAGATCCTGAAGCTTTGCGGGATAGTAAATGCAAACATGTCAGACGAGGACAAGGCGGGCCACTTGCTCAAATGTAATTTTCCCTTCAGGTTCTTGTGCAGCAATGGGAAGCAGTTTCTCACGGCA
>Contig1016_1_182_-
GACCTGTCAATATTTTTTACTGCGAAGACCCACAAAGACGGGATACCCTTTAGATCCATTGTCAGCACCATTATGTCAGTAGTTTTGCTTGTTGTTTTGACTATGTTTTGCTACACCAATGATACAAGTATTTACAGCTTGGTGCTTTATGAAAGGGAATGTGTGAGTGCACGACACGAG
>Contig1017_1_182_-
TCATTTGAGGACTACCGACCTCTGTTCATGTCCGTAACCGACAATGTAGATTCCCTTAATGACGAGTTCAACCAGTATTTGCTGGAAGCGAGCCCCACAAACCCAGCTGTCGAACTAATCGAGTATTGGCATGACTCTACTTCTCAACAGCTTCGTCTTGTTCGCGAGATCTGCACAGTT
>Contig1018_1_182_+
CGATCGCATCTCCTGGGCTTTGAGAGTGACGAACACTACTGGCGTGGGTACGTGAAGACAGATCAAGAACTGGAGCACCTAGAAAGAGCCCTTCTCGGCCTAGGAGTGTCATTCAAGGTGACATCCTCCAGGAAACATGCCGAAGAAAACCTGAATAAGGCAGGAAAGTTGAAGCTC
>Contig1019_36_182_-
GAAAAAGCAACGGGCAAAACACCTGAAATTGAGCAGGACTACATAAACGCTCGTCCATTTCTCGGTAGTTTGGTTAGGACACTTCGAGCCTTGATCTTCTGTCTCTATGTGAATAAAGGATTTTCTCTGCAACTACGCTTG
>Contig1021_1_182_-
TGCGATGAACTCTCGCAGAGACTGACTGTAGCCTGGGAGACTGCAGTCAAAATCTCCTTCACCTTCATCATCATTGCCCACATCATCTTCTCGTGGCAGGGTTGCAAGTTCCTCAAGGAAGTCTCTCTCATCATTGCACATGTTGTGCAGCACACACGCAGCCATAACTATGTAACAGCA
>Contig1022_1_182_-
CCCCCTGAATTCGGCCCTTTGTCGTCGAGACTAGAGAAGATGTCTACAGCGAGCCAGGCAAGCCAAACCCATGATACCCGATCTTCTGTTCCCCCGTATGTTCTTCAAGCGCCACAGACGCCTAGATCGTTCCACGGCGACATTTTTGAGGATGTTGAAGACTGGCTCGACCACTTC
>Contig1023_1_140_+
AAGCAGCAGGCCACACCAGAGAAAGCCGAGGCCGTCATGAACGTCATCCGAAAGGTTATAGAGGAAAACCCCACGGAGGAGGACGGATCAAAAAGGCTGGCCGTAGTTTATCAGTCATCATGCAAAGTTCTGTGT
>Contig1025_33_182_-
TCCCTGTGTGATCGCTCAGTGTTCTTTTCCATTAAAGTGACCAGTTCTGTGTTCCTGATCGCTGCTGTTCCTGCACCCCTACATGGCAAAATGGCTTCTCTTTTCGGTCAGTCTACTGCTTCTAACCACACATATTTGATACGA
>Contig1026_1_182_-
AACGCACCGGTTAAATCCGAGGCGGAAATAAACAAGGATACTAAGAGACCGCCATCTCCGAAAAGAAGAAAACTGGAAGAACCAAGTCAGCAATTTCGCGGAGTTTTGCCGTGCTCTTTCAAACTTTTCGGTGTCGAACTTCTGGACTGTGATCATCAAGGAGTCAAAGGTTTTGTTTCT
>Contig1027_1_182_+
GTTGAAATGCTCGTTCATCCATGTATCTTTTGTAATATTGATTTGCGTACCAGCCATCTCTTTCGTCGGCCGCAGACAATGGTGCATCGGGCAAGTCAGGAAGGATCAGTAGGAAGGCAGTATTTGGGTATGGTCATCAATGTCTTACAGACAGCACATATCCATCGTTCTCATCAC
>Contig1028_1_182_-
GCTTTTCTGGTGCGTTTGATACTTCTACAAAATTATGCAACTGATCGGCCACCGCAACACCAACGACTACAGCAAAATCTCAACATTCAACTCGTAGTCGGTCATCTAAAACATTGCCTGCAACATCACAAGTGTTTCGACGATGACGCAGTGCTTGCACGCAGGTATTCTATAAATGGC
>Contig1029_1_182_-
GCAATGGATTTTGTTGCTCCGTCGTGGATTCGGCACACCGCTCCAGATCCGCCAGTGGAATTCAAATTCTCGGCCGCGCAGTTCACTGTTGTCAAGGGGTGCATTGAAGCTGCCAAAGTTGCGAATAAAAGAAGCCGACGATATACCGACGAATGGCTGCTTATGTCTCCTATTACATAT
>Contig1030_1_182_-
CACCTCACTGTTGACGAGCTCTGCAGCTTACTGAAATTCTGCCTGTCGAGTACTTCGCTCGTGAAGTCCAGTCATCTCGATGTGGTAGAGCAGTTTGTTCGATATACTGGACAACACAGAATATTGGCGGTCTTTGTGTGGGGTTCGGCATGGGAGAGGATAGCTGCTCACAGAACACAT
>Contig1031_1_182_+
CAACTGTCCCTGCCTAGCTTTTTTTCCCAACAAAGCTGCCGTGCCTTCGATGCGTCTGTACCATGCTATGTTCATCTATCAAAGCGGCCGGGCTTCCGTCTTCTAGCTTTTCGGTGCGTTCTTAAGATGGTTCCACATGCTTTTGAGTCAGAAGGAAGTCTGGACCGGCGTGCCAATTTG
>Contig1032_1_182_+
CACAGCTTGACCCCTGCCAAGAACTGCGTGAAATCGTGCATGCTGAAGGAATGCACTTTTTCTACAGAAAAAAACAAAGTGAATGTGCTAGTCGACGGTATATCGACCATGGCTTTAGTGGATACTGGTGCGAATGTTTCTGTTATGAGCCTCGCCTTCAAGAATCGCCTAGGCCAC
>Contig1033_1_182_-
TGCTGGCCTCCACTGCTGTTCCCCGGGATTCAACACCTCATTCAAGTGCTCAGAAGACTGTCCAAGCGAACAGTGCGTAGCTTGTGCGACGAACTTGCGGAGATTGCTGATCGCGTCGTCGAGGCCTCCTTACCGCAGTCGTCGCCCAGATTCAGGAATTCCTCTGCGCAGTCTCAG
>Contig1037_1_181_-
CTTTTGGAAGTTGGTAGCCAACAAGACACATCGCACAATGCAGCAGGCATGGATTTGGCACCGAGCTCTTCTCCAAATGCGCAGGCGTCGGTTATACCTTCCCAGGACCACAGCCAGCATGTTGCGAGGAGCGACTCAAGGTTAATATATTATGTTGCCGGCTACGTGGCACGAAAGTGT
>Contig1038_1_181_-
AGAACAAGCCCCATAGACAGCCTCTACGTTGAATCAGACGAGTGGTCGCTATACTTGCAGAGGTCATACCTATCGTTTGTCTACTTCCTGAAAGTGAACTCAAGCGATACACACCTCACTTACACAACTGTAAATAATCGGTCAAGTGCCCTAATCTTCCACAACCGTCCTTCTGTGAGA
>Contig1039_1_181_+
TGTACGTGGTTTACTGTGTCGAATGCTCTCTGGATATCTAAGAATACTGCAACTGTCAAATGCCCACACATGCGTTCATGTTCAATGCACGTGACTATGTCTATCACAGCATCCATGGCACTCCGCTTATACTTTCTTGAACTTAACGGCCTCCTTGACAAGCTTCGTCATGCTTTC
>Contig1040_1_181_+
GTATATATGTATGTATATAGAATAGTTGTAGAAGATGCTCCCTTCTACACAGATAACAAACCTACAACACACACACACCGATATCCGACAGTTAGTACACGACATCCTTTTGCAACTTCTTCCATTTTCAACAGCGTTCAGTGCTGTGCTTCGGTTCTGCTATGCTATGAATTTCGT
>Contig1041_1_181_-
CATCGGGAAGCAAACTGGTGTAGGGTTACTTCGACATGTGAAGAGCACCTCTGGGTATCTGGAACGGTAAGCGGGAAGAAAACTATGTTGGGTGTAGTTTACATGTGGACGGGAAAAAAACAAACGACCATTCATTTTCTATCGAAGAGTTGTATCGCCACTTATTCAGTCTACGTC
>Contig1042_1_181_+
TTGGTGGAAGAAAGAGGAGTTTTCCACTACAAGTGTCACGGTCGGTCTACGCATGCAGGTGGAACGACAATGAAGTCGTCAGTTTCTTCGAAGCGAGATTTGAGGGTACGCAGTTTTGACGACTTCGGACCTTTCGTCGCGTCAAAAAGTCCGAAAAATTGGACGGCGGAGGGTTCAAGC
>Contig1043_1_181_+
TCACGAACAACGGACAAAACACAGTCCAAAAGAGACATACAGCTGACACAACAAACGACGCGACGCACACCACAGTTCACGAACACACGCCACCTCCACGCACTAACACAGCCATTCGCCGACGCACACAAGTATTCACACGGCACCGGGCGCCTGGGCGTAGCACGTAAGAACTTC
>Contig1045_1_181_-
TGCCCTGGGCTGCGTTCCTGTGCTTCGGAAATGCCTGGCGTCGGCAAGCTGGAGCCGTTCGACGCGCAAATGAGCTGGGAAGAATACCGTGAGCGAACTGTGCAGTACTTTATTGCCAACGACGTGCCGGATGACAAACAAAAAGCTGTCTTCCTTAACATGTTGTGGCCCGGCCAC
>Contig1048_1_181_-
TGTGGTCTACCCACGTTCCATACCTATGTGCCAATGCTTCCAGATCATGAGGCTACATACGCAGTCATCATCTGCAGATTCTTCACCACACCTGTCTTTCGACAACAGATAGTGCACAAGCGACATCTTGAACTCGAGCACTCCAAAGATGTTGTATATGTCGACGCAGCAGAATACCCA
>Contig1049_1_181_+
ACGGAACACATGCGGACTATACGGAAGCCTACGGAACTGATACGGAGCATGCGAAAGAACGCCTTACAAATACAAGATCGGCCTGGCAAACAATGCCAGCTCGTCGCACCGTCCTTTTATTTCGAAATCCGAGAGCTCCATCACACCACAGCTAATTCACTGAAGACTTGGTCTGCACAA
>Contig1050_1_132_+
AGACAACCTCTGCATCTTCTCATCACCAGCTCATACTCCATCTGTGGCCAAGTACAAAACAATGTGTCTTTCCATTTCAGCGCTATGTTATGTTTTATTGTGCCAGATTTGTATTTTCTCCCGCTTCAT
>Contig1051_26_181_-
CTTTGCCTTTACTATATGAAAGACCTCACATATCCAGCTGCGTATGGCCAACTGCTTGGATTCGTCCAACAAATCATTAAGCCGGGCTGCAGCAAGGAAATGTCATGGGCCAACACAAGATTGAGAAGTTTGTTCACTTCGTTGAAGATA
>Contig1053_1_181_-
AAGGAGGAAGTTTTAGAGGAACAGGAAGACAGCCTTCTTACTGTTTTTCACACGGGTCTAGAGATCGCAACAACAGCTAAGTTTGTTGTGACAGTTCGACTATCTGGTCGGTCACTCAAGATGGAAGTAGACTCAGGAGCGTCTCATTCGCTGGTTAGTCAAGAAACGTTGCGAAAG
>Contig1054_1_181_-
TGCAGTACCCACGCGGTGTTGTCATATCTTCTCAGTGTTTTTTTTCTTCATACCATCCAACCGAACATTGTCTTGGGAACAGAATCTTGGCTAGTTGGGTCTATCGTAAGCAGTGAAGTATTCCCTGACATGTACGAGTGCCTTCGTCGAGACTGTTGTGCACGTGGCGGAGCTGAAGTA
>Contig1057_1_181_+
GCGGATGCACCCCACCTTTTAAAGAATTTGCGAGGTCATATGGTGAGGCAGCAGAGGATCATTCTAAATGATGCAACTGTAGTGAAGAACAAGTTGCCAACTAATGAGGTAAAGTGTAAATGTGTGACAAATGCGAATGACAAATATTTTACATTGCTATCACGACTACTCAGCTCT
>Contig1060_1_138_+
AAGGTCATTCCAGTCTTGGGCTGTGCGCTGGAAAAACGATTGGTAAAAGGTGACGGTATTGGCTGGGATTGGATAGACGGCGTTGCAGTGACTGTGGCGGGAAATGCGGTGGGCTCTTCTGATGTATGGGTTATC
>Contig1061_1_180_+
ATTCTTTCTGCTAGAATGAGTGCATCCAGAACTTTCCTTAAGCCTTCAGTGCACTCAGCCAGCTTCGACAACATCTACCTGGGATCTAGTGAAGACAGGCCTCTCACCAGGGGATATCGTAGGGGACTCTTCTCCAGGATCATGTTAGTGACACTCAGAAGAAACTGCTCACACTGC
>Contig1062_41_180_+
GCGGGTATACCCCCAAGGCCTGAGCAGACGACGCTGCAAATTGTTCTCCGCGGGGTACAAACGCAAGTGAAGGTGGTTCTGAATCCGGATGGGTCGTTTATGACAGACGCCAATGGTTATATCTACGAGGCATCA
>Contig1063_1_180_-
AAAGATATCGCACATGCAGGTCCAGATTTTGATGTACCTTATAAATTCAATATGTTTCGCAGCTTAAAATTTCGGACACTTAAGGACGGGCTGTTCGATATTTCGGACTTTCCATGCGTCAGCCAAGCCGACTACCACGCATTTTCGTGCGCGTCGTCGCCATCTTGTTTGTTTACT
>Contig1065_1_180_-
GTACATATCATCATCACCTGGACGATCCGATCTTCGTTGTCGCAGCTCGTGGTCGGCCATATTAAACGATCCCTTATAAGTGGTGGAAGGTGCTTTCCGTTCCCGAAGACCTCTCGCACGTTCTCACTGGAGCTCCGCTCGGGCCGCCGCCTGCTACCTCCTACCATGCAAGTTCCA
>Contig1066_44_180_+
TCTTCAGGTGACGTCATTGTTCGCGAAGACGCTGACAAAGCAGAATGCTTTAACGCCTACTTCTGCTCCGTCTTCACTCCTGCAGTAATGCCTTCTGAAGACGACTCAAGGGTACTCGAAACGATAGGCGAC
>Contig1067_1_180_-
TTTGTCAGGGCCTTCCTTATGGATAGAAGGACATGTCTTAGGTTTGGGGAGCTCAAGTCGGAAGTATTTAAATTGGGTTGTCGAGGTATGCCGCAGGGATCAGTTCTGTCTCCCACCCTGTTTAATATCGCCCTGGCAAGACTACATCAGCTGCTCGATCAGATTCCGGATGTCGCA
>Contig1069_1_180_-
TTCAATAGTAACCGCGAGAGCTTCTTTTCGACGTACACCAATGCTACAACCAATTACATGTTAAGACCTAGGAACCTTGTTAAAACGAAAACGCGAACCAACTACGGAAACCAATTATTACAATGGCAAATTCCTAATCTCCTCAATGATGAACATACATTATTCAATATTATGGAA
>Contig1071_1_180_-
CTCCTTGTTCTCTGTACGCATCCGCCGTGTATAAATAGAGTCAGTGTTTTGTTTGTGTGTGCGCTCGTCGCTCGATTGTGTCCCTTTGCTGAGCGGTCCTGGGTCCACACTATCATAATCCCCTATTTTCCATCACAATCTGACTTAGGTCATTATAACGAAGCGCTTCAATTATAT
>Contig1073_1_180_-
GAAAGTGTGGTTCATTGCCATGGTATCTGCTCTATCTTGTCTGCTAAACTGTCATCCACAAATTTCCGCCTTTGTACACTGAAAAAGCTGCATGACTACAATGACGACATAAATTTTGCTGTTTCCTGCGCCCTACTGATGGTTCACGGGCTTCGCACAAACGAGAGGCGAGCACTG
>Contig1074_1_180_-
AAGAAAAGTAAAGACGTCTCAGAGCACGTATCGTACAGAGATAGAATGTCAAGAGCTAGAACGAGAAAAGAACTGGTCATCGCGGCTTCATCTGGAATCTTTGACAATCGGCGCACACGCTCAAAATCTTCCTACAAGGATATGGTACGGCAGCAAAGGCTCAGTTGTCTTGAGGGT
>Contig1075_1_180_+
CAGCTTTATGTGGATCCCTGTTTAAATATCAACTGTCATGCAATGTCAGATTTTCCTAGTACAGTAGCTGGTGACAAGAACGGCCTCATATGTTTCCTTCGTGAGAAATTCCTGTGGATGGTTGCACCTTTTCTTTACCCCGTCCTGAATCTGCCCAGTGCCTGTACTTCTACGTGT
>Contig1076_1_180_+
AGGGTGCGTAGGCGGTTTGGTAAGTATGCATCCAGTAACGAAACGGATGGGACGAAAAAGAGCGTTAAGAGCATGGTCAGAGCGGCAGAGAACTCGGATTGGATAGCAAGAATGGAGAAGAAACCGGCATTGAACAACTACCGAAAAGGGAAAGACGAAATCAAGAGAGAAAAATTT
>Contig1079_1_180_+
ACAATAAAGACAGGTTTAAAGACAATGACAGGAGTTGATACTAGGATTGCCTTGGCTAGACTTTTGTGCAAGTACAGGGACGCGCTACATTCTTCACACGCCGCCTTATCACCCACAGAGCAATGGATTGTCAGAGCGCAATATCATAACAATAAACTTGACTTTGTGGCTGTAACA
>Contig1081_1_180_+
GCCTTCCTCTTAAGTCACATCAATTACGTCGCCTCTGCCCACAACTGGACGAAAATAGAAAAGACGAAACTAAACACACTCTTGCGCAAGAGCATCAAACAGGTCTTGGGCATTCCACAACGAGCAAGTACAGCAAAGGTTGATCAGCTCGGCGTGCACAACACCTTTGCAGAAACA
>Contig1083_1_180_-
TGGGGATACTCCATTTTTCCATTTGAATCAATGAATGGTACTCTTGGACGATATGTCAATGGCACTAGGTATCCGCAATTTCAGATTGCCAACAAGTTTGGGATTTTGCAAGCTCTTGTAAAGCTTTGGATGTCAAGGTGTGTGCAGAACATCCATCACACTTTAGGGTCTTCTTTT
>Contig1084_1_180_-
AATACCTTGAACAATCTCTTGGCACTTTACTGCATGCGGGGGAGACATTTTGCAAAAAAAGAACGTGTGGTTCTTCAATGCGCCTATAAACCCAAGTACAGTGTTCTTGCGCTTCGTTCCCTTCGAAATGCGAGCGTTGTGGCAAGGTATGTTGTGGCCGCCGTGCTGCTACAGCAT
>Contig1086_11_179_-
ACGCTCTCAGTCGTCTACCATTGCCGGGACCGAGGACAAGAACCGATGGAATACGTGCTGTACACACGGGGCTTGAATTCCATGAACTCAGAAGTCCCATACCCTCTTCATCCTAAACTGTTACCTTCTTCCAAAGCAACCAGTCTCAGAACTAATCACTCTTAT
>Contig1087_1_179_-
CGAGGTGTACTTAGTGATCCGTTGAGTCTATCGCAGAAGTTATGCCAATTGTTGCTGTGGTTCTCTCAACAGGAGATTTCTGACACCGAGCCTGCAGTGTTTGATGTGTATCTATTGCGAATAAGACTGTTCCAACGTGCGCAGTACCGTCTCATCCAGCAAATCTCGGCGTCGGTG
>Contig1088_1_171_+
CGGCTCCTCTTCCGCCGTGTGGATCCGAACATGGCAGAGCAAAAGCAGGTTGGGCTTCTAATGCGAGGAGTAAAAGAGTCCCTTTTCGCTGGCTTAGTTCGCAACCCGCCGAAAACCGTTGCCGAGTTCACGCAAGAGGCATCCACCATTGAGAAGACCTTAGATTTG
>Contig1089_1_135_+
GTACTTGCTGGGACGCGGACACCTTTCCCGTTCTACAATGCACCTCAACATAGACTTAGTTTTCTGGCATGGGCGAACACTACTAGCTCGGTATCCTGTAGTGGTGAGTCCAACATCATCGATACAGCATGG
>Contig1090_1_156_+
AATAAAGTTTATTCCTCCTACAAATCGCCGAATGGGCTCATTTTCGTCGTGACACCTGCCGAACAAAATGCGTTAAGGAGACTCCTTCCACTACCTGACATTTATGTAGATTTTTTTTCCGAAGCAGTTGCAAGTAACATCCTGGCTTTGTGG
>Contig1091_1_179_-
ACAGATACTGCCTGTGGGTGGATTGAGGTGACTAAGAAAGCTGCAGCGGCTCCAGTTAGTGACATATTATTCTTCAAGCCGAAAATTGGTCAAGGTGTACCAGATGAAATACCAAGGTCCCAGGAAGCTGTACCTACTTGGAGTACGGAGCAACTTCACAGCTTGTTTCATCAAGTA
>Contig1092_1_179_-
CGTCCAACACGTAAACTCATGAAGCATGCCACGAAATGTCGAGAAATCATCACACAGCAGCAACTTCGTTTGTGCCAAGTGAAGATTGCGAAATTGACAGCGCAAGCGAATAGGAGCAGAAGATCACACCAAGACGTTCAGAAGCTTTCGGCTCGCGAGAAGCTCATTTTTGACCAC
>Contig1093_1_179_+
GAACCGAAGGCCGCACCACTTTGTACGAACGATGCTACGTTGGAAATGCCGTTGCCACAGCTACGTGATGCTCACATAGGTTCACAGCTACGAGAAGAAGAAGTTACTGCAGTTCAACATGTCTTGCGTCAGCATGTTGACCTCTTCGCCACAGATGACAATGACTTGGGTCTTTAC
>Contig1094_1_179_+
ATTCTTTCTCGCGTCACTGAACGCAGTCCAGAAGAACGGTCTGAGCCCATCGAGCTGACTCCTGTACACCAGCGTTGCAGTCGTCGCCTACGTGGTGAGGCTCCAGAGTTCTCAGCTTTAACGGATCCGGCCAGAACATCCTCACCAATGAACGGGAACGCTGCCGACATGACATCG
>Contig1095_1_179_+
GCCATGTTCATTTTTCTCACAGTATCATTTCATGCATTTATGACACTAGCTAAGACGGTGGATAGGATAGATATATCTACCTTTGGGCAAGCAACAACAGGTTCAGCTGCTTGTTCCGTTTGGCTTTCGACCTTTCCAAGGGCCTTTCGCAACCTTTTTACCAATTTGGCTGCCTTG
>Contig1096_1_140_-
AAGAATCAAAATAGCGAAGCACCTGAGAGCGTGGAAGGCAGCGAAAGATCTCTTGAGACCAAAGGCCCAGTCGTAGAATGCTCTGGAGGAGGTAATATATGTCATTATGCAGTTAAGGGCTCTTTGTTGTTGTTG
>Contig1097_1_178_+
AAGTGCATTGTGTCGGCCCTTACCTCACGCGAGACCAGCCACGAGGCACGTGAGGGTGAGCTACGTTCCCTGACGCTGTGCCGATATCTGTTCGACTGTTCGAGGTTAGCGAGACGCTGCTGGTTAGGGGATCAGGCCACTCGCGATACAGAGTGGCAAGGAACGCTGATGCAC
>Contig1098_1_179_-
AGAATCATGGATTGTGGTGAGGCACACCAATTTCTATATCATTTGTGCATTTCATCAGATCAGTGCAGCAAAGTATGCCCATGCAGCTTGAATAGCTGGTTACATTATTCTCATGTACTTTCTAAAAAGTCTTCTCACATTGTTTCTAGTCATATTTACACAGTCATGAACACT
>Contig1099_18_179_+
ACCAGACATGGAAGCGTAGAAACTGCGCGCGATACAACACACTTTGACAGAACGGCAAAGTTCAATGCACGACGTCGTTGTTCAATGCTTCAGCGAGTCGCGAACGTACAGATTCTTGAAGTGTCATCATGTAGCTGCCTTTCAGGCTACAACTTC
>Contig1100_1_179_+
ATGTGGCCTACACTGCAGTCGGTGGGAAACGTCAGCATTTTACTCATTTTCAGGGTCTCAACGTCCTACGGACATGATAGCTTGCCAGTATCAATAAAGCGGGTGCAGTTTTTTCCGAGACGAAACCCGAAGATGACGGCAAAGGAAATACGAAACGACCTGGGGCTCGCAGCC
>Contig1103_1_179_+
GAAAAAATGAAAGAAAAAGAGCTACAACGACAACTTGAACTGCTGCTTGAAATGGAGAGTGCCGAACCGGGAATGTTTACAGGACATATCAGTAAAGTGAAGAATGAACTAGAAGCTATCGACGATGAAAAATATCAGGCTGCTGTGGTCCGGGCAAGAGCCGAAAGATTTTGG
>Contig1105_1_179_+
GCACCGACTGCACCTAGCTACGAGCGCTTGCTGGGTGTTGATCGAGAAACGCTACGAGAGGCACAAAAGAACGATCCGACGTTAGGAGTTCTGAACAGCGGAAAATTTTATATGTACCAGTATATATACAGCACAGTAACTAGCTGCATGTATGCACTCTCATCAAAGTTTAACTCT
>Contig1106_1_179_+
CCTAACACATTGACTGGCAACACAACTGACATGCTCACTGAAGAAGCGCTTTGGAAGAATATGGGAGGTAGCTTGTGCCTGCTTAAGTTCTCTAATAAACAACCTTTCCCAGCAGCATGGAGATACTGGAGGATACTAAAATCATTGGACGAAATGTTATACTCTGCAGAAACCCGA
>Contig1107_1_179_+
GCTCTCCGCTTACAAGAATTTGACTATACTGTATGCTACAAAAGCGGTAACCGCCACGCAGACGCTGATTGCCTGTCGCTACTTCCCCTTCCCATGACGGAATGTAACACCGACAATTTCGACGACTGTCTAGCAGCTATAGACTCACCGTTCCCAGATCTTGCCGCCTTCCGTGCT
>Contig1108_1_179_-
GTAGAACAAGTGGGAGATAATTACGCAGCTAGGCGACTGAAGAGCATGGCAAGCGGAAGAGAGCGCGATGAGAATGGGACCAAGCATCGATATCGCGTTCAACTCTTAAAGGCGAAGCTTAAGGGTCCCACAATGTTTTATAATACATACTCAGCTAATATCAGGATTATTGACCTA
>Contig1109_1_179_+
CATCCAGCTAACTTCTCCAATTGCGTAGCTCGCGCCCAAGAACAGCAGGTCCTTGACATTACAGACAAACGACGTTGTTCCAGGAGAGAGGCTATCAACATCGTTAAGGAAAGGGCTTATGGTTATGCAGGAGTAACCGCTAAAAATAACTTAGTTCCAGACAGCTCCCTCACT
>Contig1110_1_179_-
GTCAGTGTCCTCTGTAGCAAGCCTGGGTGCACTGTCTGGAATGTATTTGTCGTCGTCAGTCAGATCACCAAGGTTGCTGTCGTCACCACTTCGGTAGTCACATTCATTCCTAGTTCTTGCAGAATTGATGCTGCAGAATGCTTGTTGCCTGTATTGAAACACAGCACAGCTTCA
>Contig1111_1_133_+
CGTGATACGAATATTATCGAAAGAAATCAAACGTTATGCCAGCTTGTGCCCGACTACGGGAAATTTGCGCCGCCACATCCAAAACGAATAATGCAGCAGGCTCCTGTTTTGTGGCAAAAGTCAACGTGC
>Contig1112_1_179_-
ATGGAAACGCTTCTGCCCCCCGACCGAATCGTCCTCTCGGATAACGCCGCCGAAAATTGGAAAAGGTTCCTTGAGGTCGCATCACAAGTACTAAAATTTACTGAGCCATCATACGTCTCTTTAGACACGTACCTGCGACCCAGGTTTGCGAAGCATGCTCTCATGGCTACGACA
>Contig1113_1_179_-
TTCTTTCCAACTTCCAGATTGCACTACCAAATTGTGTGGGTCATTGTTCCTAAAGAGCTGAAATGCTGCCAGGTACCACTGCTCTGCTCACTATGGACAAGTACAGCGGAGGGGACAGCAGCTACCTCTGTGGAATATTTTCGGGTATTTTTAGTGTACACCTTTCATCATTGTAAT
>Contig1114_1_179_+
TCTACTGAACAAGAAGAAAATATACATATCTCACTGGCAGCCTTAAATCATAACACATTTCTCATCAGCTTGACGATGTCCCGTGCTTGCAACGATGAGATTTTGATTCCACTGCGTTTGTATTGTGACGTGCTCATAAAATTCTTTGGTCGGGATTCCGCTAGCATTCGCAATGCT
>Contig1115_1_179_+
ATGTATTGGAGCACGCAAAAGTTATTTTCTGGCCTTCTTCCGCCTTCGGTAATGCCAAGAAATCGATTCAAAGCACTACTTGCATTCCTCAGTGTGTCCGACCCCGAGAAGACAACTGCCGCATCCCATGGCAAGCTGCATCGCGTAGCTTCGCTGCTGAAGCACATCGACGCCTCA
>Contig1116_1_179_+
TTTGTCAATACAATAAGCAACGGTGTCCCTAAACACTTGCCAAGAAAGCTCTACATCGCTGTCGACTATATCTTGCCGTCAAACAGTCCAGAACGACGAATGGTCCTGAATACTGCGAAAGGAACTTTTGGCACATTCCACGCTTGCGTTGGGGCGTCCAGAGAAGAGCTAGCCAGT
>Contig1117_1_130_-
GCGCATCCAAGCGAGCGTTCCGGGCACAAAACACAAGCCTATACGGAGACGAACGAGGTGCAATCAGCACGGAGTGAACTTTGCACACTTCTGAATATTATCATGATTGGTATGACACACATCTGG
>Contig1119_1_178_-
TTCACGCGACACCCACGCCATCTCGTTCCTCCACTGTCAACCACACACAGCCTCGGAGATCCACACGTGACACTCGCGCCATCTCGTTCCTCCACTGTCGGCTACACCCAGCGTGCAATTTCATCCATGACTAATCGACCACTTAAGACGGTGAACAGGATCGTGAAGGCCTAC
>Contig1120_1_178_+
TGGCTTGGTGCGCAGCAACTTCCTTTTGGTGTGTGTTTCAGTCATGTTGCAGGAAAAATTTGCCAGAAAGGGTCGCAGGAACTTCATGAATGTCTGAGTGGCAGCAAACACAGAGAGAAAGAAAACATTGCGATGACGGACATCACTGATGGTGCCTTCTATAAGAAGCAACGA
>Contig1121_1_178_-
TGCGGAAATATCCACCCAGGTGTACGTTTGGGCACCACCCTACAGGAAGCCTTGGGTTTTAGGGCGAACAACGGGAAGCTGAACATAGCCGCGATTGAAATAAGTAAGAGACGGTTAGAACTGGTGGCAGAAAACAAGACAGAACGGACAAAAATAATTATAGGGAAAATATGG
>Contig1122_1_178_+
TTAATCACAAAACTATCGTCTATTATTGATAAGTTCAGGCTACAACAGTGCACTTTTCGAATTCCGGTCTGCAACCACAATCTCTACAATGGATACCCAAATGACCTTGAACAGCTGAGTATACGTGGTAATGATGCTCCTTTAAACGCTGATTCAGGCACGTACAACATTAGT
>Contig1124_1_128_+
AGGCGACGGCCCTCAGGCAACTGCAAACGTGCACTTACCCTAACCCGGCACAATACCACCGATTCTACCCCGGCGCTTACCCGACAGACATATGCCAAATATGCCGAACTGAAACAGCCACAT
>Contig1125_1_178_-
CCCCCTGCCGTGACTTGCACGCCATACGGGACATCAGAGCCACCGAAGTTCACGGGATTCAACGACCTACAGTCGCCGGAGGTGTTCCTCGAACGTTTGGAGAACTTTTGCCTCGTGTCTGGTATCGACTCTGCCAGAAGGCTTAGTAACGTGGTGCCGGCCGCCTTGGAGGGC
>Contig1126_1_178_-
CCAAAGAATTGGACTGCTTTGAGGAGGTGGCTTGGCATGGCATCAACGAGGGACACGACGAATGGACGACCTACTAAAGCCTTAAATGATGTCGTTAGCGCCGACTTGAGAGTTCGCATTGATGGCTACGAAGTAACCGCTTTGGTTGACACTGGCTCGCATTTTTCAATCATCAAT
>Contig1127_1_178_-
ACGCCTGAAAAAAAAATTCTGAACGACACCAAAAGAAGGTGGATAGAAGGCAAAAGAGAAAAGGAGTGCACAAGGACACTTCAAGCTACTCTGCTGGAGCTTTCTGAGGAAGACACATGTGCTGAACTTTCAAAGAGAATTGATGAACTGGAGTCGAGGCTGCTCAACGAATCT
>Contig1129_1_178_-
ATGCCACAAATCGCTACAGAGGCCGAAAAAATCAATCGCAGCCCGTTCCAGCTTCAACCGAGGGGAGTGGATCTACTGACCTCCTCCTACTCTCAAGCTATTTTTATTCAACGTCGATCATGTGACTGGAGGCCGCCATTCGCCCTATTGCACTTTTATGTAGGGGCGCCCGCA
>Contig1132_1_178_+
TCATTGCGAGGAAGTGAGTCTCCAGTTGGCTCTCAACTCCTCTTCGTTTCCGCGGTGGTGTGTTCACTGGCGCAGCTGCCTCGCGTTTTCTCACAGACGCGTCGCTTCTCTCTCTCTTTTTCGGAGGCTGCAGGTACGGAGGATACTCTTCGAAAATGCTGGGAACAGCGTCTTTCT
>Contig1133_1_178_+
CGCACTTTGTTTCGGACATACAATAAATACGTTGAAGACGATTTCACACGCGTCACTTCTCCAGGCCACCAGTTCACAACTTCCCCACGCACAGAACGCACCAGTACACGATCACCAACAGCAAACACTCGCGGTGAACCTCGGCGCCTGTCAGCAGACATTTTCATTGCAGTCATT
>Contig1134_1_140_-
AAGTATTCGGTCCTTCTGTCTGCCAATGCATTTGCGCGGATGATGGGCATGGTCTCTGTAGGCACACAGGTCGAACTTAAAGATCTGGTGGCCGCAGTCCGTCCCTCAAACGAAAACAAAGAAGGGACACCAAGT
>Contig1135_1_178_-
AAAGGAGCAAAAGGGAACAAAAGGAAAGAGCAGGAAGCACTTTTAAACCTAAGCAATCGCGAGGACATTGTTATTAAAGTGCCGCACAGCCAGCCGAGTCCTGTACGCTACTCCTTACCTTCGCTTGCGTCGCCACCACGAGAACCAGCTGGACGCACTGCTACGCTCGGTATACAA
>Contig1137_1_177_-
TTACACGTCCTTGTTGACATACATTATCATCTGCATGCGCAACATGTCAGTCTCCATTCGAGATCTGTCCGGTCGTTGAACATATCTCAGCTGGGAGAGCATTCCATATCTTTGTGCCAGTATGAGCTCACAGTCGCCTACTGCATGTTGTTAACCGGTGGTATGTTGATGACT
>Contig1138_49_177_+
TGGCTCTGGCACTGCGACAATGACTACGAAGCTGTTGATGACGACATTGTCACCTGCCGCAAGGATACTTTAGCAGACACACTAACGGAAGTCGAAGAAGGCACTGGCGATGAAAGTGAGGAG
>Contig1139_1_177_-
AGTGATCATTTTGCCGCGTGCCAAAATATGCCTTCACCTAGCGTTCTACCTCATCTTCCACGCAGCTCTCGGTCTTTCTTCCTTCGTCCGGTTTCTTCAGAAGTTTTTAATGTCATTTCTTCCCTCAAAGTCACACTATTCCATATCCCCCTTAACAGCTTCATTTGTGGTCTT
>Contig1142_1_177_+
GCCCCTGCTTTTCTTGCGCGAACGGCCAAAATGATGTTTCGAGCGGAACCTTTTCGCACCGCCGGGCATTGTGAACAGCACGACCGTCGCAAGGGTGACACCTTTTCAAAATGGCGTCAGACGCGACAAGTAAACTTTTCTGGCCAATCGGAAACCGCCATTTTGGTCATGTGC
>Contig1143_1_177_+
CAAACTGACTGCAATGCCACAACCACAACTGCCGATGACAGCCCCACCGACCTGGGTACACCCGCCTCCAGGAATATTCCCGTGGAATGCTCAACTCGTCCCACCAGCTATGTACCATTCTGTAGGAGAGCTGGTCAAGCACCACCTAATGCTCGCTACACAAGCGTCCCGCTG
>Contig1144_1_177_-
GGGCTCTGCGCTTACAAGAACTTGACCATGCGGTATGATAAGAATTGGATCCTAGAGTGTGTGCTGCTTCGCGTCCTCATCGACCATGCTCTTATCGATGTTAGCGTCTTTATGGTAGAAGCGATGGTCTCCGGAGGCGTTGATGAGGTACAAATTGTTAATGTTGGTGCAGTG
>Contig1145_1_177_-
TGCTTACAGTCTATATTGAAAATCTACCCGGTGAGTATTTCAGCGCAGTCCTCATTAGTCACCGATGTCCAGTCTACTGCTGTTCTGAGGAATAATGAGACAGAAAACGTGTGGGAGAGACTGACGAATGCTGTGCACGACGTGCTTGACGATACGATAGCCCACCTGACTAAA
>Contig1147_1_177_-
GCCTTGGACCCTGTTCGTGTTCAAGCTGTGATTGACTACTCATGCTCCAAGTTCCCGTCGGCCATCATCTCATACATAATTCTGTCGGCTCCAGGAGCAGAGCTTTTACAAGTACCTAAGGAGACCCTGAACTCGGCTAGACTGAATGGACGGTTGTGTGGTTCATTTACATTA
>Contig1148_1_177_-
ACAATCCGCCTCGTCGGAACTCCGTATATTTACAAAGTGGGTGTGAGTAAGCCCTCATCTTCAACAGGTGCTCCACACCAGCCAGAGGTTCTGCTAGGCCAAGTGGGAGACTGTTTGGTACAGGAACTACGGGACAGGAGACAGGTGGAAGGCGCTTACTCTGATATCGGTATT
>Contig1149_47_177_-
CGTGTTGTCTACCAGACCGAACAACTTGATTGGCGCCGACTGCAAATGAACTCTTTGCACTTGTCGACGACATACAAATTGGATTTAAATCGTGCAACCTTGCAACATGTGAACGGCAGATTCAGC
>Contig1152_1_177_+
GCGGCCGTCTCGCCCCAAGTGGACAGCATGTGTGACGAACTGCCATCCGCGGACGTTGCCTTCGACGATCTGCGCGCTGCCGGCGTGTCGATTCCAGACGGGATAACCTTTGAGGGCTTCGCCGACGCTGACAAAGACCTCGAGCTATGTGCGGAGTTGACGGATGATGAAATC
>Contig1154_1_177_-
GCACGAGATGACCGGCTTTCGCTCGACATACCGGTAACGATCGACGGGTACGCAGTTAGTGCGTTAGTGGACACAGGCGCGGACTATTCCATTTTGAGCGGGAAAATCGCGACGCAGCTTAAGAAAGTAATCACGCCCTGGAATAATTCGCAGATTCGGACAGCTGGTGGCCAC
>Contig1155_26_177_+
TTGGGAACGCAGAAATGCGAGGAATCGTGCAGTGAATATTTCTCCCCCTTAATGCTAGTTGAAGTACCTGGGAAAGATCCACTGCCGTGCGAGCACTATCAAATGCTGAAGGCCGTAACGAAGGACCAAGTCTACCCCTTGCCTAAT
>Contig1156_1_177_-
GAACCATCAAACTTTGACGTCCTGATGGTTACACCGAACGGAGCCTGCCCACACGTCACACATCACATAACAGTTCGTGCCCTGTCTCTGTCCCGCCGGTTGCACAGAATGGAACGTTCATGTAGCGTGGCTCGGCATTCAAAGCAGCCTGTGTCGGCGTTCCATGACGAGTGG
>Contig1157_1_177_+
CTGGATCTGTGCCAACGTTATTTCCTGGCTGCCCGTCCTACCTTTCAGTGCCAGACCACAGCTCGAGAGAAGCACCTGATGCTAAGAGAAGCCGGCAAGAAGCTTCCCAACTCGCCCGTGCTGTGGAGGAATCACTGGCGTCATATGAAGCGGAACAGCAGAGGGACCGCTTTT
>Contig1158_1_177_+
ATCTACCGATCAGAAAAGAAGCACGGCGATGCTGACTGCCTCTCACGTGCGCCTCTACCTTCCAAGCCAGATGACATCGAGCAGGATTTCCCGTTTCTCGGCATAGTCGACTTTGTAGAGATGGCTGATCTCCAACGTGCAGACACTTCATTGCGCCCTCTGATCATTCACCTT
>Contig1160_1_177_+
TCGAGTGCTTTGTGCAGAACTCTAGCACATGTTATCAGTAATGTAGCTCCGCTCTTCGATGACATGGAGAAAAGGGCTCATCGCTTCTACTTAGCATCACTGAAAGCTCAGCCATCGTCCAATCTGTGCCTACACCGCAAAGATTGCAAATGCCAGCTGTATGTCACCACTATA
>Contig1161_1_176_+
AGCTGTGTTGTTTGCGTGCTGTTGACGAAGTGTATTGCCTACGATGGAAAGACAGAGGAAATTGGCTGCGCTCAAACTTGCACTTATTCTCAAGAGAAGGCAGTCATTCATGCGCAAGTACTGGGTCCGGCCGACATGGACGAAGCGATCGGACGAGAGCGAGTTTTTCACGGC
>Contig1164_1_176_+
TACACTGAAGAAGACTGCTTTCTCTTGACTGGCATGGCCGATGACAACAAACCAAATGAAAGGAAGAACACAAGAGCTCCGGAAGCTGGCAAAGCTCGTCTAAGTAGGCATGATAAAAATTTCTGTCTTGTTGTTATCCATCTCTATGTTTGTGTGCGACGTCGTATGCAATCA
>Contig1165_1_135_-
ATCACCGGGAAACCGAGAAGTTTAGGACATTTGGCACCACGAGGCACAAGCATTGCACTTTTAGATGAGCAGACAGATGGAGACGGCACCAATGGACATTACATGCAGCACAATTATGAGACTTTGCTCTAC
>Contig1168_1_169_+
GTCTTTTTGACAGTAATAGGACCAGAGGCTTATGAAGTGCTAAAGAGTCTTGTTGTGCCAGAGGTCCCGGGACAAAAGTCGTACGAAGAAGTAAAACTTCTCCTCCTGGTATCTCGATGCAATAGCCCTGCTGTCGATCGATTCAGCTACGGTGGTTTTAACAGG
>Contig1169_1_176_-
ACTTCACTTTGTAGAGCACGTGTATACTTACTGAGAGCAAATAAGGAGCACGTGCTTGGATTGTTCCTTCGGTTCGTCGAACTTGTCGCAGCCGCCTTTGAGCCAGTGTCCACGATATTGCGCTATTTCACCAGAGAGGAACCATTAAGTGTTGAAGGGCGCACACGCGTGAGT
>Contig1170_1_138_+
GGTCTGACCCTTGCTCGTTACAGTCCCCATGCCTTGTTGTTGGTTATAACAATGAAGTCTGGCTGCTGCGTGCAGTTTTTAGTAACTGATGACATGCTTCGAAGATTCACGTCGGAGATGTACAATTCAGTGGAG
>Contig1171_1_176_-
TTGAACTGTTGCGCCCATTTGCTAAACACGGTCCTCCGCAACACTTTTGCTGAAGAATTCATTGCAGAAGAGGCCACTTCGATCCATGAGAACTTGCAGAGCGTCAAATGTCTGGTGAAATTTCTCAAACAAAGTGGATTAGCCAGTCAGCTCAGCAGCGGAGTAATACAG
>Contig1172_35_176_-
CACGGTAGAAGTAGCTTGCATGCCGTGCAAGTCGAGTCCATGACGCGCCAAGGCCTAAAATTCATGAATTACAAGTTGAATAAGAATGGAGACAGAAATAGCTTAAGTAACTATCGCCCGGTGTCAAGTATGCGTCCG
>Contig1173_1_176_+
TATTTCCGTGCTAAACACATGATTCCTGCTCCGCTGGACCAACTTGCTCCGAACACCAAAGCACTGGTCTCAAGTCTCAGTTTGTCTTATCGGGGAGTCTGGGCAGTCGAAAGAGTTAAAGTCGCTACTAGACCTTGGCCTTGGCTACCACGACATCACCATGCTGACAGTCAG
>Contig1175_19_176_-
GTGACCAGCACAGGTGAAAAGAGAACGGCAGAGAAGGATGTACATCGTAGTGCCATGTCCAGCAAGAGGCACGCTGCATCAGAAGGACTGAGAAAAAAAGTTTCAAAAAAGCACAAGGATTCCATGCATCCCGATTATGCACCTGGGGCATTT
>Contig1176_1_176_+
TTTTGGCGCGCTTCCTTTCTCATTGCCGGGAGCCCTGTTACGGTCTCTGGTGCAGCTCGTACGACCGCAAGCGTCCCACCACCATTTGAGAGACCTGTATGGACATTGCCTTCTCCAACTTTCAACTACAACCTCTCATCCAAGATCCTCTCACCACATACTTCAATGACC
>Contig1177_1_176_+
TGTATTGCTCCTCCTAAAGGAAATGAATCTGCTGAAAGTTTTGATCGTATCCCAGACGTTCCGGATGACGTGTTTGACGCTTGCGCTGCAGTTCCGGTTGCTCCTGCGCTCACGCCGGTGGGATGGCCAGAGGATCTGACAATAGACGTTTCGACCAATCAACGAGCTCAGTGG
>Contig1179_9_176_-
CTTTCGTCCAAGCTCCTTCCTAAATACCACTGTCCCTACCGTGTCGTTGCGCAAACCGGTCCCGCCAATTACGTCGTCGAACCTATATCGCCCTCTCCCGATCTTCGTCGCCGCGGAAGAGAGACTGTGCACGTTGACCGGTCCATGGTGCCCTCGGCTCAG
>Contig1180_47_176_-
GCGTTCGCTGCTTTCGGCAATGTTGTGGAAGTCAACCGGGAACGCTGGCGTGTAGACGGTGTCAGCGACAAGGGGTCGACGACCAGAACAGTTCTCCTAAAGTTGAAGCTGCATTTTTCTTGCAAG
>Contig1181_1_142_-
ACGGTTGGCCGGTTTATTGTATTTGCTAACAATGCGTTGTCACCGCGCACATTTTCCTGTATCTACGATTCGGAAGTGCGCACGCTCGCTGTCACGAGAACCGACACAGAACTCCTCGAGGACAGCGAGGGCTTCGGC
>Contig1182_1_176_-
AGGAGGGCCAGCCTCGCTTGCGATCTCGAGCTAGCCTTGCCGTTCAGCTCTCTAACTTCTGTGTCACGAAGCAATTACCCAAGACCATTTGAAACCGACCTCCAAGTAATTGCTTCTGCGAGCACGGCATTGATTCTGATCTTGCATTTCCCCCTCATTGTACATCCCTTGCTC
>Contig1183_48_176_-
GCGGCGTTAGTCGAGGAGGAAACTGCGTCGGAAGCACCAGCAGACGACTGTTTCTTTTGCTGGCTCCACAAAGTTTGCCGAGGGACTTTCGTCGATGACGTGCCGGGCTCCAAGTATGAATGG
>Contig1185_1_176_-
GGACAAGAAAGAAGTAGCGCATTATTGCATAATAGATGTATCGAGTGTCAGAAACGTAGAATCACGTCAGACGTCACATCATACCTAGATTTCAATGAACTGCTTGACTTCTTTGTCCATTTCTTTTCTCGTCAGGTACTCGGCGCTATTCGTGCAGAAGGTCTTTGCCAGTGG
>Contig1186_1_176_+
GCCCGCCGATGTGGCCTCGAATGCTCACCCACTAAATCTGAATTCGTACATCTTCGGCCCAACCCAAAGTGTACGATCCAAATTGCCCTTTCCCTGCAGAGCGCGATAACAGTGTTGGGACTCTTCATCCATAGGTACCGCAAAATAGACACCACTCTCCAAAAGCTTCGCAAG
>Contig1187_1_141_+
TCTGTAGAAATCAAATGTTCTTGGCTATTTACTCGAGGCGAAGTTCTTGACCCAGAATATTCACTTTATACTTTGTTGACGTGCATCAAGATAGATGGTTTTGTATACGCGCGTGTGCGGAGTAAAAGAGCGGTGACA
>Contig1190_1_176_+
ACCAGAAACAGGAGGCCTCCAAACAGGACTATCTCAAGCATACATGGTCCATCTGAATTTGAGCACAGTAAAACAGTGAAACGATGCTTGCTCTGCTTCGCTCGGCGCTTGATTTTGGCTGCAAGTGCGCAGGGTAATCTTCAAAAACTGAAGGAACAACACCTTTCTTCAAAA
>Contig1191_1_175_-
GTAGAGCAAACGGCATACTCACTTGTATCTTCTTCCCCGTCTTGTAGTTGCCGTTGCACTCCGGTACACAGCATTTATTCGGCATTGTCGCAGCATCTAAACATCACGAGCGGGAAGCGACAGATGTACTACAGCAACGTGCCACTGAACTCCAACGTGGCACTGAACGAACCC
>Contig1192_1_175_-
GTGCTTCCGCGACCGAACGACACGTTGGAGGTGCAGCTTATGTGGACGTGGCCAGGAGCACATTTGACGTCGGGCAACGCTTCAGCCGTGGAGATCCGAGCGAGCAAGGACCACGCAAAGCTGGACTCGGATTTCAAGAAGCAGGAGCAACTGACCATGGCCGACGTCATCGAA
>Contig1193_1_126_+
AAGGTCACGACCATTAACGGATTGAGTATAACCGCAGCGGAATTCAAAGAATTACAGGACCAGGATGAATCCATACGGAGATGTGAACAGAAAGTGGGCGAAGTATCACAAAGGGAAAACGCC
>Contig1194_1_175_+
GGGAACACGTACGCTTGTCACTTGTCATCAGTACAACATATCCAAAATCAGTCAATACGCATTATCACTTCTAGTTCCATGCAATCTAATGCTTCTGTGTTACTCCACTCCTTCAATATCTTGCCTGTCATTCGTTTGTTCCAGTACAACATAGTCGTCTTATTCCACAAG
>Contig1195_1_175_+
CCGGGTGCAACGAGAGGAGTCATCTCAAACGCTTGCGACGACGAGACCCCTGCGCAGCTGTACCAAGACCTGGTCAGGCGAAATCCAGAGTACACCATACTCGCAGCCCGACGAATGGGAAAGACACATTCCATTCTCATCACGTTCGACGCAAGTGAGGTCCCGCACTCC
>Contig1196_1_175_+
GTTAGCAGTCGTCTAACAAACACTATTTCTGGTGTTGTCTCAGAGCATGACAGGGCCATTGTAGCTGGAAACATGTTCCATAGTGAGCAATATGCAAGGACAAACAAAACTGACAGCACTGCTCTTCTGACATCTTGGATTCAACGTGCACGGACACTGGTGACGGACGCAAGG
>Contig1197_1_175_-
TGGACTCCCGTGCGCGCTACAAGCTTATGTGAAAAATTAACCAGTCGTTTTATTGGACCATACACGATCATTGAACAGACATCCCCAGTGAATTACCGCGTCTCGCCTCTGAGGATTCCGACTGACCACCGTTGCCGTGGGACAGAGATCGTCCACGTCTCTCGCTTAAAG
>Contig1200_1_175_-
CTCTTCAGGCCAGCAATTCATAATAGGTTGTATAATAGTTTGACGAATGTGCCCGTCAGATTGTCTAAGCCTGGAGCCGCCTGTGTATTAATTAATGCAATAGCGTGGGCAATTTCATTGTTAGTGAAGGGAACGTCGACATTATGCCAGGGGTACGACGAGTTACAAATT
>Contig1201_1_175_-
GTCAACATGGCCGTCCGCCTGCACATTCCTATGGCGGTCCTCAACATGGCGGATCCTTCGCGTCGCGGGGGCGAGGAAGCCGGCAATATGGCGACTCAGCATCGTCGAATATATCCTTTTCTGAGCAAGAGCGAGCTTTCGGCTCATTTCAAGGTCCTTCAGCGTCTTCTTCGA
>Contig1202_1_175_+
CAAAATAAACACCATGGAATTCTGATGCAAAGCGACCGCCTAAAGCCCATATTTCACCAAGCACCCCGTGTCGTCTACCGCCGTGCCAAAAACCTTAGCGACATTCTAACTTCATCTAAAATAAGCTCCACTCTTCCAGCCGGCTGCCGTCCATGCAAAAAGTCACGCTGC
>Contig1203_47_175_+
AAACGTTTGCTCGTTTGTGCAGGTGTGTGCAGACCATTTTCTACCATCCTGCTTGGAGCGAACGACGTCCTACATGTACCCAAGAACAGGAAATGTGCTCGAAGTGTCATTGCCAGTGCCGCG
>Contig1204_1_175_-
GGACACATGACCACCTCGCAGTCAGTCCAGAGTTCGGCGTCCAATTTTGTCTTGAGAATTAAAGGTGATTTCGACTGTGATACCTGCAACTGCATATATCTGCTTCAGTGTTCCACTTGTAAATTTCAGTGCTTTCGTTTACCTTGGAGGCTAAGTGAACTGATCTGTGGA
>Contig1206_1_175_-
AACATTGAAAATGGAGCGAAGAAATCTGCGGTAGCCCGTGAAAAGGACTTGCCTCTGACGACTGTGTGCGGGATATGGAACGCTCGCGAAAAGTTGAGGGGCGGCACAGGCAGCAATCTGAAGAGGTGCCGTATCAGAGACTCTGCGTTTCCCGAAGTGGAAAAGGCCCTGCTT
>Contig1207_1_175_+
CGAACATCCAAGGGAGAAAAAAACAAAAGAGTGCCAGTACCACCCATCAGACTGTCGGATATAGAAGACCTGCCCTTGTCTGATGGGGATGTGGCATCTAAAAAGAAAAACATCAGACAACAGGAAAAGGCCAAGCAGGCAAATCAGGTAATATCAAGAAAGCAGCAGTAC
>Contig1208_5_175_-
TTGATACTGGAGTTTAGAGATGCCGCTGACAGCACTAGTGACGACAATTCCCGAGTCGCACATCCGCTAATGCTTGCATGTAGTCCACGAATGCATTTGGCTGTTAAGGTACGCGTTCTATTGAGTGAAAGCTACCTTCGTTTTTGTGATACATTTCATATGAAG
>Contig1209_1_174_+
GGGCATAGAAGTGGTGTAAAAAATGGCAGACGACAGTTATCTCTAGTAAATGCAAGGTTATTTGTTGACTTCATTACTAGTGACGGCGCATCTTGGAACAGGAAGATGTGGACGCTAATGGGTGTTCAAGGATCTGCCAGCAAGATTACATGTAAGGTCAAGCATCCTGTT
>Contig1210_1_174_-
AAAAAACCGACTTTAAATAACTACCGAGAGGGCAAAAACGAAATAAAGAGGGAAGCATTTTATGATAATTCAAGAGGAAGCGCTTTACTGTTTGAAGCAATAGCACCCAGCATTTTAACGGACATGTTGCAAGGCTTTCGAAACATCTTAAATACGCGTCTAAATCATCTT
>Contig1212_1_174_-
TTAAATGAAGCCTTATTATACGATTACAGAACACTCGTTTGCTATGATTGCAGTCTATGCGTTTATTTTAGTACTGCTGCCGCAATCCAAGCCAAGTCGACCCGGAAAAAACAAAACAGCGCTGTAGCAGACCGTATCAAGAGACGAGACATGCCGTTGGGAAACCTAAGC
>Contig1213_1_174_-
TGCACGCATGGTGGCAGGAGGAATCCATTATGTCATCTTCAAAATGTTCGTGTTTTTCTGATGGCCCTGGGCTATCGTACAGAGATTTTCCGAATGGGCGTGTTCTCCAGCAAAGACGATGAGAACGCTGCTAAGGCCCAAGAAGCCGCGATTCGACAGCTTCGAGCAATC
>Contig1214_46_174_-
ATCAGAGCCGTCACTGGTGGAGCAGCTCCTGGGAAAGTCCTTACAGAACTTGTCATGAGTGCTGTTCTGGAACTTCATAAGAACAATGCATCAGTGCTGGCTGTGATCAGTGACGGGGAATAC
>Contig1215_25_174_-
ACTGGTGAAGCCCTCTTCCTTGCCCTCACCGAATGCCTTCGCGAGCATGGCCTGGCGTTTGCCGATTGCATTGGTATCGCCTGTGACGGAGCAGCTGTCATGGTGTGTTGTCGCGGATTAAAAAAGAATCTCCCAATTGTGTGC
>Contig1216_19_174_-
GTGACATACCGGCAGCACAGGCGGGAGAATGCCAATTCGGTCAGCCGATCTGAATCATGGCACATTCAGGCGACACCTGGTAACATGAACCGGTCTGCAGGTGCAATGCCGAGTGTCTATTTTAGCGGACTCCGGCACCTGGTTCAACAC
>Contig1218_1_174_-
CCATTCATAGTGCGTGTACTCAGTGCTGCAATTTTCTTCCTACCAATGTTTGTTCGAATCCAGAGCCTGATGAATCACTCGGCTCTGTCACCACAGCTAGCAAGCACGGAAGGCTCTTTTGTCGTTCTACTATTATATACGTGGGACACTTCAACAATGCTACACAAGTGG
>Contig1219_1_174_-
CCCGATGCGTTCGCTTTGGAGTGCATGAAAATGCGAAGTGCTCTGTCACTGTCTTTCATAGTAGGGCTTCATGCGAACTACGTGAACTGTCTCTGGAGTAAAGCGCCTGTGTCCGTCAGGGGTGACTTCGTATGTCAAATCACTTATTCGGCGAATGACTTCATATGGACC
>Contig1220_1_137_+
GACATTCACGAAGAACATAATGGATACGCAATGGACAAATACGCAACATACCCGCTGTACTGGCGTGACCCAGTCGATGATGAGGACACGGGATTTTACAACGTCCAGATCCTGATGTTGGCAGATGGGCAG
>Contig1221_1_174_+
AGCGGCATTTCCGAACACGTTCGACTTGCGGCTACCGTGATGGCACTTCTCGTGACTGCCATGGAACTGTTGGACTCAAGCAGCGACGACGATTCCGACAGCGGGGACCTTTGCAGCGACTCCGACGAAGGGTACGACGATGTGTGTATCTTGGTTGCGTGCGCATTGGTG
>Contig1223_1_174_+
CCCATTCAAAAGTTGTTTTATCACAGATTGTTGGTCATCAGATACCGTCTCATTCAACGTGAAATAACATTAGACTGTATTCCTTTCCGTACCCTTATCAACAACAATAATACCAGGTTTTCAGAGCATAATAACCTTATCTTGCCTAAAATCAGATGGCAGGTTTACAGC
>Contig1224_1_174_+
CACCTAGGGCCAGAACCATATATCCGCTCGTTGCTCATTCGAGTACGGCATGCCAGCTGCTTACACCGATTAAAACAATGTATTATTGCTGTCCAGAACACGAAGGGTTACGGACGTCTGAGGAGTGAAGAAGGACAACTCGTCAGTACCGGTTCGCACGACGCAGACGCT
>Contig1225_1_129_+
TCGGCCCTAGTGGTCTTCGCTTTATCCATACCTCACTTTGCAGCTGCCTTAACCTTCAGAGTTTGCGATTTGCCAGTCTACTTTGGAATAAAGCCCATGCCGCTAGCAGGAACAGGAATTAAAACT
>Contig1226_1_174_-
TTGGTACAGGCATCCGGACTGCCGCTACGTGAAGCTCAAAGAAGAACCATGGCCAGTTTTCAGCTACCGATGTTCGACGAGACCAGAGATAAGTGGAAACCATATCTTCTAAGGGCTGAAGCGTATTTTGAAGCCAATGACATCACCGACTCAAAGAAGCAACGCGCGCTG
>Contig1229_35_174_+
ACCGACTTCGGTGCACGTTTCGGAAATGAGATTGCTCGTTGCTGCAAGAGTGATGAATCAATCATAAATGAAACGTTGGCACTAAATATGAAGCAGCGTTGCCAGGATTTTTTGTATGCCTTGCAGATGTTCTTG
>Contig1230_1_174_+
GCATCCAACTGCGAGCAACTCCGAGTGGACCTGAAGCGCCAAAGCTATCCTTCGTCGGTCGTTGAGGATGCCATAAGAAAAGCCGGGTTTGTAACAGTATCCGCATCTCCGTATCCGTATCTCCATATCCGTAAGGTATCCGAGGTGTTCATCTGCAACATCCACTTCCAG
>Contig1231_1_174_+
ATCACCTTCTTCTTCGTCTGTTTCTTCCGATGGGTCTGCGCAATGTCTGCGGCAGCTTCCAGTGCTTATCGCTCCACCATCATCTCCGGCTGCTTCAGGATCGCAAGGACGGCCGTAGATTGTGGTCCATTAATGCGATTGTGTTTTGACCAAATGCGTACTAGTGAAACT
>Contig1233_1_173_-
GCTGCTAGAGCATCTCAGCACATTGGACGTGAACCAGCCGACTGCGAGCTTGCTTTCCAAACCCTCAAACGTGCCTTAACATCAGACCCTGTTCTTTGCCACTTCGACGAGTACGCGCAAAACAGTCCAGAATCTGGTTGTCGAACGCTCGTGCAAAGCGGAATCATA
>Contig1234_1_173_+
TATAACCCAACGTCTAGTAAACCTCTGCTGAATTTTAAGTCCGGGCATTCGAAATTTGGCTCTGGCGAAGAGAAGACGCTCGTCTGGGCAGAATCCGCATCGGCTACGCTCCGGTCCCTAGGTTCAAGTCGCTACCTGGAATCCCTCTTTATCCAAACCACGAAAAAA
>Contig1235_1_156_+
GAGCATTCGCGTGCAGAGGCAGTAAAGTTCCGACAGTTGCAGACCGAGTGCGTGCTGACACCGGCTCTGGCCCGGCACGTGTGCCCCGACATGTTCGTGGACGCAAAGTGCAGTGTGTGCGAACGTGAACTAGCTACTCTCCGCCACATCATG
>Contig1236_1_173_-
CTTTTGCACATACTAAGCTTAGCCAGAGTTGAACGCACAGTGTTATGTTCGCCTGGAGGAGCTGTACGGTTGGTGGGATATGGACGGCTGCTGGCCTTGTTTTACGGCTTTGCTGAGAAGGGCCTGGGGGAATATGCTTGGAATATCCTCCTGTTTTCTGTGTCCCCTGCG
>Contig1238_1_173_-
CTGATGCCTGTGGACCTCATGGAAGTTATTGGAAAGCATGAGGAGGGGCAGCGTGTGAAGTCTACTATAGGTCTGAGTGGCACATCGTCAAGTGATGATATTGAAGTGGATACGCCTGATCTGCAAGCAGGACAGGCCCAACTGACACACCGCATTAGAATTTTAGTAACA
>Contig1240_1_173_+
TACAGCTCGGAGGGCTTCGGATTGATGTCGTTCTTTACAGCCTCTGCCTATGCCTACAGTCGGATACAACTCAAGTCTGCAGTGAAGCCCCTCCCACGCCCTTATAACCGCCAGCCAATGTACCTCCGCGAAGCTTCAAATAGTTCCTTCTTTGAGCTTTCCATGTTA
>Contig1241_1_173_-
GTCCTCAATGCCGCGGATTATTTGAATGAAGCCCAGCGCCAGCTTAACGACACCAAATTCTATAAGATGTGCCCTGCCGACCCTACAGAGGAATTTAAACATCAAGTACACGCAACGCTCAGTAATCTTGTGAAGAAAAATCTGATAGGTGAAAGAACCGCGAAGGCACTC
>Contig1242_1_173_-
GCCTGCAGAGATTGTTCAGCATTATATTTGCGGCACAGTTTGCAACCAATGAGACGAGGAGATCATACGTATGCCCATTTTCGCACGTATCTATGTCTTCAAGCCTTGGCAGACAGTCCAGTGTCAATTGCCGAACGACATTTCTTTGGTTCGACCCATGAAGAAACTGGA
>Contig1244_1_173_-
GCTCGCGTTTTTACAGGTGGAAATGAAGAGCAGATGAAAAAATTAGGCGCGTTGCCATACTTGGTAGGAGTACTAATAAAGCGGCTAGAGAGCACGTGCGCGTCCAAGAACTTCGTCGTTCTCGCTCTCGTTCTCGTTGGCACAGCGTTCCAATCTACCTCGCGTCATTTT
>Contig1246_1_136_+
CATATACGCAATGCAGGTGGAACCCGAACACGATCGAAATGTAACAACATAGCACTCAAAGCGGTAATTTTAACATACAGACTAATGAACCTGCAACGCAATCACACTGCAGTCTACATCCCTACAAGCCAA
>Contig1247_1_173_+
CTTCTCCCCCTTCTATCTCTCCGGCAAAAGAGCGAAGCCTCGGACGTCGCGATCGAGTTGTTCTTCGTTTCTCTGCATTTTTGCGTCATGGCAAGCCCCAAAAAACGCAGTTTAGATAATCGAAAGTTCAGAACTCGCCACAAGTATCGAGGGAAACGGCGTCGGACGCTT
>Contig1248_1_173_-
AATTCAGCTGCCGTGTTGGTCAGTGCGGCTTCTCCGAATCCTCTCTCTTTGCGTACACTGACCGAAGCCGCCTACCCCAAATGGCCAACTCTGATTTTTGGGTTTAGAATAAAGGGTAAACATTTGAGGGCAAGCACACCCCCGCGATGGGAGAGCTACAACAGCTGTCCC
>Contig1249_1_173_-
AAGCGGGCCCCATCTTCTCTTGCACGGACCCGAACTATGTCAATGCAGAAGTTTACGTCCCAACAGAAGTACGGCAAGAGCGGGGACTTCCGCCGTTACGTACTTAACCGAAACCTGGTGCGAAAAATTAATTCTTACAGGATACGACGCCGTCGGCAACAGGATCCA
>Contig1250_1_173_-
CACCCGTTTCTCCTGACACCATTTCTTGACCCACCCAAACAAGAAACTGGCCGAATAAGGCAAGTACAGCGACAACTTGTGATGTATTTAATGTCGGAAACACGCAGAGTTAACGGCTTACCTTTGAAATTGGGCGCTCAGGATATGTTGTTGGTAGATTTCGGCGCT
>Contig1251_1_167_-
AGCCTAAGTTTCCTGCTTGGTTGCCGAGTTGAACTGCGACTGCCTGTGGATAGCCCAAAAGACGTCGGCCCAATACTTGCAGCCAACACTCCACTGTCTTCCCTGACAATCGTGACTCACGACGCTGCTATGTGGTCCTGTGCACTGATGACTTTGGAAGGC
>Contig1252_1_173_-
TTGTTTTCCTCTCTTGACGTAATCGGACACCTCACGCACCATCGCAAAGACATGCAATTTTCACGACGTTTGTGTCACAGCTTGCATAAAAGTAGACATGGAGCAGAAATAATGCCGAGAAGAACGGGTGCCTTTCTGTCCTACCCGTATCAGATGTACTTTCTCGCC
>Contig1255_1_172_+
ATTCCAGCGCTAGACGAGGATGGAGAAATGGTGTCTTCACCAGGAGTCTCAGGGAACTTTTTCAACACGCTTCTGGAGTCATTGTGCCGACACATCGTATTATTCACGACATCTTACCCGATGCAGATGGTCGAGGACTTAATCTCTTGTTGGAGCAGATCGGACGAA
>Contig1257_1_172_+
CAGCTGCCCAGACTGTGCGTTTTCGATTTCGGTGGGATACGACGGCGTGCGCGCTCCAGCTACCGTTCCACGCGCTCCAGTGCACTCCACACTTCTCGCCTCGTTCCGAACCGACGCCACAGCGCCAAAGTCCTCTCGTTTTCACTTTTGCGCACGCCAGCACCCATG
>Contig1258_1_172_+
CAGAAGAACATCGGCTTTCCCATGCACCACTCTTCTAGTAAAATTGATTTTCTCGACACGACAGTATCCATCGAAAAAGGAAAACTACAGACGTCACGCCAACTTCAAAGGTACCTCGCAAGCGTCGCCGGTGTGGAAGGACTGTCACTGTGCCCAGTCTCTGTAGGT
>Contig1259_1_172_-
ACGATGGATGGCTTCGCGGAAATCTCTTCTGCAGACGATCGTCCTGCCGCCCGTTTGGCTGTTAAGCGCATCCAGACGGCAGAGGAAGAGAGCAGACGGACGCGCCGGGGGGAGTCTGTCGCGCGGGGCCACGTGATTCGCTGTCCGCCATGGAAAAGAGATTTAGTCCAT
>Contig1260_1_172_+
AAAATTGCAAGCCTGACACTGTACTTTCTCTTCACAGACACGAACGAGGTACCCAGCCAAGTAGGCAACTGGAGCCAGTTCTATGTCAGCTCGCGTGTCAGACCAGCTACTCAAGCATTCCATTTCGCTGGACAGCTCTCTCGCAGCAAGCACAAGACCAGATGGCAT
>Contig1262_1_172_+
GGCAAAGCTTCACTCTTTGGAAATCCATCAGGTCAGAAACTGGTTGCGCGTAAAGAGCTTGCCGCCCGTGTCCAATCGTCAACGGAATCCTATGTCGCGTACATTCAGGACGTCCTCGCTCTTTGCCGCTTGGTTGACGAAAACATGCCCGAAAACGAAAAGGTTTCCCAT
>Contig1263_1_172_-
GTTTTTGCAGAATGTGATTACCAACCATCAAGCCCGACGTACTCGCAAATAAGGGACGGAGACACACAGGACAGTGCTGTTCTGGATGGTACTCCTACAGCACCTTCAAACAATGAACCTCCAACTGCAGCCACAAAAGTTTCGTCAGTGCCAGCTGCAGACGAGCATGCA
>Contig1264_1_172_-
AGAAGCAGGCTGCGCAACGCTAAGCCTAACGTGGAACAGGTGATTCCCACTACTATTCGTAAAACAGGTTCCGTTTATCTATGCACTGCTAAACATCACAAAATATACCTGCTAGTTGTTTGTAAGTGGTTACTGAAGTGCAAGAAAGACAAGATTTACTCACCAGAC
>Contig1265_44_172_-
CCTGACAGTTGGCTCCACATTAAAAAGCAGAGCAGCAACATGGGTGCAGCATTCTCCAAGACTGCAAAACAACGGCAGAAGCACTTTTTAAAGAATACATGGAAATATATGGCTGGTAATTTG
>Contig1266_1_172_+
CAGGTCGAGCGCCTCTTAGATGCAGGTTACCCTAGACTAGCCATAGCCACAGTAGCTGAGCGTCTTAAGAAGTCGATTTCGACCGGAACGAAAGCTGTAGCAGAGAGTAACATTAACAAGAAAAAGGTCGTGAGTATTCCGTATATCCACGCAGTTTCGCACAGGCTT
>Contig1267_1_172_-
CAGTGTGTCTGCGTCGTTTTCTTCTTCTTGACACCTGAGTCCATAATGGCAACAACGCACGAAAACTTGCACGAACAATCCTCGCCGTTTTACAAAAAGCGGCGCGCAGAACGAGCGGAGCACACGCGACACAACACGGCACAGCACGAAAGAACACGTGAGCGAGCGCGC
>Contig1268_1_172_-
CACAGCTGTCAATCGCTTAAAAATGCACTGCAGAGGGAAGTACAATGGCACTTATTGGATTTCAACACCACTCAAGACTTGTGTAACACAAAGAGTGAAATAAAGCCAGTGACAAGTGAAGAATTGTTTGAAGAATATAGCGAAGACAGACAATGTCAGAAAACTCCT
>Contig1269_1_172_+
GCCGAGCCTGGAGGAATGCACCAAGAAGATGAAGACGACGATCAGAGCAGCGCTCGTGCTGATGCTCTACCATCTTGTCTGCGGCTCTTCCCTTGTATATATTCTGTAAATATAATTTCTACACTTCTCTGGTTATTCTTATCCCCGTGGCATTTTTGGTGGAAGTGC
>Contig1270_1_172_+
CTGAATCGAAATCCTGTCCTTAGCTCCCTTGTTAACGATATATCTGCAGTTTACAGGCGAAAATTTGACTTAAGAATCTGTTGGGTCCCGGGACATCGTGGTATAGCTGGGAATGAGGAAGCCGATGCTCAGATCCGGGTCTGTTGTGTTCCATGTCTGGTTGTAGTC
>Contig1272_1_172_-
AAGTCTGCTCTGAAGTGCACACAAGATCGTTACTTTGGGGCAAGAACGCGACATGTATCAGATGGTGCCCTTAGGAATGACTCAGAAGCATGCATCATGGATGTGCACATACCTTCGGATCACGGAGAGAAAGGATGTCGTCTCGACGAACGTGAAGTAAGAACCATGTTG
>Contig1274_1_172_+
AACAAGCTAACCTTCCAGAAAGCCGTAGAACGAGCACTAGCCATGGAAGCGGCAACCCAAGACACGAAAGAAATGCTGCAAACCGATTCCAAGGGAGCAGCTGTAGAAACGGAAGACGTCCACTGGCAACGGAAAGTCGCACAATCGAGTAAAGCACCTTCGAGGGAAGCG
>Contig1276_1_172_+
ACCAGGAATGAGTACGATGCATTGGTGTCTGTAGATAGTCATAAGGTGCGGTATAGAGCTTACGGTGACGGTATCCTTGAGCACCAAGGAGACATCCCGGTTCGTTGTCATCCACTGTTCCATACCAGCGCACCTCCACGTCTCTCTCTCTACGGATTTCACCTGACGGTA
>Contig1277_1_168_+
TTTTTCGTTGTGAAGAATGGTCGGCAGGCTGTACTCGGACTTGAAGCAAGTGAAGCGCTGGGGCTAGTCAAGCGTAGTGTATGCGTCGTAGACAAGGTTGCAAACGACGAACTGCTGATAAGGTTCAGACATGTCTTCGAAGGTCTCGGTTCTTTTAAGCAGGCG
>Contig1278_1_172_+
GACGCTGCTGCCAGATATTCTCGGAAGAGTCGATGCCTGTGTAGTCTACAGTCAACGGGACAAAAAGTCAAAATAGCTGCCATAGAAAGAAGTAGCATCCTCAAGCATAAGCAGAACCAAAGTGAACGTGAGCTTCGCGAGCAGCTTGAATATTTTACTTGCATGGAAAAC
>Contig1279_4_172_-
CTTAATGTGCCTTCTGTGTATTTTTTGACGTGCGTGCGTGTATACGTGTTTCTCACCGTGCGTTACGTCATGTATGCCTGCGTGAAATACATTCAAGACCACGAGCGCCCGGTGCTTCCGACAACGCTTATCAAAGGCTATAAGCCTACAAAGCCACCCCACATG
>Contig1281_1_172_-
CGAGTGGCTATCATTACTACCGTCGATGGCAACCGAGAAAACTTTTTGCTTCAAGGAACTCACTATGCGCTCCTGAGTACACTGCTATTCTTCATCCCTCCATGCTGTGTGCAAGTGCCAGGAAGCCAAACCATGACATGGGATGTTCAGCTTAGCGTCTGCTGGAGT
>Contig1282_1_172_+
AATTTGGGCGAGTTAGTACAAGTTCATTCTGACAATGAACACATGCAGATCGTACTAATTATGTTATACTTCTGTACACAACTAGAAAACCACAGTGTCGTTTTGAGCAAGAGCATTTTAATACACGCTGTGTCACTTTGGAAGGGCACTGCCACATGTGAAAAAGGT
>Contig1283_1_172_-
CGCGATGCTTCAGCGTCGTCTACGTCATCTGATATCGTTCACGTGCCAGTGGCTTCTTCTACAGTTATGTATGCAGACGATACAAGCTTGTTCTTCTCTGGCAGCTGTCTAAAAGATCTAGAGAAGAAAGCGAATGAATGCCTGGTCTCACTCTGTTATTGGCTAGAT
>Contig1284_1_172_-
GGGGACCAAGCAGCCGTCGGCGCATGGAAAAAGCAGCGTCTACAATGGTCGGAGGCGGACACCTGGAGCTTAATCAGACCTTGGGAAGATAACCTCCACTCACCGAGAGCGCAGAAACATCAAAGCAAAGTGCACACCTCAAGTACTAGACGCTGCTCAATAAAGACG
>Contig1285_28_172_-
CCGTTCCCATTAGCCCTGTTGATGACCACGGGGCAAGCCAGCGTTGCGGGAACCGGAAAGGAGGCGACGACCTGCAGCCGGCGAGAGCAAGGGACCACAGGTGCAGTCGCGGTGGGGGAGTTTGGAGAGGCATGGATTGGT
>Contig1287_31_172_+
ACTGGCCTACAGATGAGAACGCAGCTGTTCATCTTCTCCAGCAGACCCTGTCCTGGTCATTATTCCCCAATCTACATGACAAATCTACACCCCGGGTTACCACACTTGTTCAACACTCCACTCCGATCGGGAAAACAC
>Contig1289_28_171_-
TTTGATAAAGTAGAGGCAGGAAACACAAATACTGACGCGCTCCGACCGCCAAGCACGTGGACACCAGATTCTGAGCAATGCCAAGAGCTAGATCAGTACATAAAGCTAGTCACAAGAGACATCCTGAATACAAGTCTA
>Contig1291_1_171_-
TCTACCATTCAATTCAGGATTACTCCGATTTTATTGGGACAATTGTTCAAGGTTTTTAATCTGCTTATACTTTCAGTGCTGCTGAACCACTGGGGCAATGAAAAAGGAGAAGACGTGAAGGCTGCCGCACAAAACATCAACCGCATTTTAACGGAAAAAATACAGGAT
>Contig1292_1_171_+
CAAGTTGCTGTCTTCGTTGTCTTAAGGAATTCTAAACAATTAAGTCTCTACCTACCCCCACTCATCTGCTCCTGCCACTTACTGAACAAAGCACACGTATTGGCGACGGAGGCACGCTTTGAGTGGGCGAGAAGCACCAGATATGCGATCTTTGATGTCACGACAGTA
>Contig1293_1_171_-
TGGATTGAGCTCACAGTGGTAAGGAGGCAAGCGCACAACCTCCTCCGAGATATGCCAGGTTATCGCAATCTCCCATCTCTGATCTTAACTTCAACTCCCTGTCGGCAGAAGCGCAACCACACCATAGAGCGCTGCATGAACGGCCCTAAACCAATTTATAATGGTAGC
>Contig1294_1_171_-
ATATGCATATGTGCAGTGAGTACAGTACTACTTTTTGTTTGCTTCGTGCAGACTGGCTGTCGCCATCCACTTCAGGCGATATGGCCTATTGCCGAGCATGCAGGGTGGAATTGCGGCCCCACGTTCAAAGACCTAAAGCTGCACTCCACTAGGGTCAAGCATGCAAAC
>Contig1295_1_171_-
AGTAGTTTCAAACTGGACTTCAGCCTCAAGTTCAAGCTTCCCAGCTCAGAAGACCATCTTCTCCTTGTTTTCTCCGAAAAGGTTCGAGAACTTTTGACGGTCTTTGGAGTGGTCGAAGCGCTTCTAAAATTGCAAGTCTATAGCCTTGGGAAATTAATGAAAATCGAG
>Contig1297_1_171_-
GTTCCTCTGCCATCAGATGAAACAGCTCAAATGGAGCCATCAGACAAAACAGCTGAGATGGAGGCCCAGTTTGAAGCTAAACTTGAGGCAAAATTAACGGTAAAACTGGCAGATTTTAAAACTCAGATGCGTGAAGAATTCCAACAATTCCTAGAAAATCACCTCCAA
>Contig1298_1_171_-
AACAAAGAACCACCCACTGACACTTGCACGGGAGCTGTAGTCACTGCAACTTCGGTAGCAGCAGGCGCAGATCCAGCGCTACTGCTAGGCGAGGCGACCGTCGGGCTCTTACAGAATGACAATAGCCTTGGCTGGGATGTCGCTTGCCTCCCGTTCATCTCCTGCGTC
>Contig1299_7_171_-
CAAGCGAGGTTCTTGTCTCCGGAACAATGTGAGTCGCTCGAAAACTTTCTCTCGTGTACAACTGTCGATCGCCCACATATCACATGGAAGGAGCACTTACAGCTACTGAGCTTCGCCTGGACTAGCGGTCACTACGGCCTCGTCATTTGTGCTCCTTTA
>Contig1300_1_171_+
CTGAAGTTGACCGATATAGATGGCCTAGCCGTCTTCAGATGTGCAGGAAGCGCTCGCTTAGCTTTGGCCTGTACTGTTTTGTTGATCACATGTTTTTTAAATGTTATGTCTGACAAGGGCTTTGTCACCAAGGGGTTCTGTCCTGAAAATAACAAAATGCATACGCTT
>Contig1303_1_171_+
TGTCAAGTGCTTCAAGTGTCTATGCGTCTAATTCTTATGCAATTCTTCGGTGGCATTACTGCACCTGCCAAGGTAAGTGCGCATCTTTCGCACGCATTCCATAATGTCCACGTTGGAAAGCGGTTCTTCGGGTTGGCTCACGGGCGCGGTCTCGGCGTCGTCTTCACC
>Contig1305_1_133_+
ACTGTGTGCGCAGAAAATTTACCGCCCAATCGACATATACAAAGACGATTAGAGAGTCAACAAAAAGGTCGTCGTTTTATGCAAATACAGTTACACACGAATGCAAGTGAAGTTGCCAGTAAACATATA
>Contig1307_1_132_+
GATGCTGCTGGTACGACCTGCCCTCAAATTCCTCTGTTGACGCTCCCTACTAATCAGAACTTGATCGACGTTGAAGTGGATGGCTTACCTGTTACAGCTTTGATCACTGACGCCGAAATTCTCTGGACA
>Contig1308_1_171_+
TCTGCATGCTACGGTAAAGGCGATGGCGTGACACCTGCGACGAAGCTTGACAATCTGTATGCTATCTCTTTAGCTACGCTGGCCTGTTCTCTGTCGTCTGAAGCCGGGTCAGCCTCTACCTGTCCTGAAATCTCAATGTCTACCGCTTCCTTACTTTCATGTGGCGGC
>Contig1309_1_171_-
GCTTTAGGAAAGAATTCATTTCTGGTTTCTTCAGCAAAATTGTCGGCATTTCATCCGTCTACAGAAGTTAGCAGCATCTCCTTTCCAACATTCTTAAAAAACTATTTACTTGGCCGACAGTATACGGTACGCGTAGCGGAAACATTCTCGGCAACTAAATGCATTAAC
>Contig1310_1_171_+
TGCAACAATGCTGCCAAACACAGAAGACTATCCTTCATAATGGACAGCAACAATAGGATCAAGATCTGGCACTGGAACGCTAACGGTTTCCGATGCCGAAAAGCAGTCCTCCAACAACACCTGAGATCGCTAGAACCGATGGCCCGTCCGGACGTGATACCGCTGGTT
>Contig1311_1_167_+
TTGCATACATCAGCGATAACCACAGCAATAGGCACGTTTCGCGAGTCATGTAGTCGCACGTATAAAAAGCAAGACGATCATGTTCGTGGCGACAATTTTATGCACCCTTTCATGGAATGTTCAGAATGTGCCCAACCTTGTCCAGTTCTGGCATTGAAGACA
>Contig1315_1_171_-
CAGATGGCGGGTCTCAGCACGGCATGTTTTTACGGGAAGAACAAGCGTTCGCCATCTGCGGTCCTTATCCCTCAAGGCGACGTGTCGGATATTGATCTGGACGACTCTGACGATGACGAAGAGAATGTTGCAAAGCGGACTACGTCAACAAAACTTGGTTGTCACGAA
>Contig1316_1_171_-
CTTGTTGTCTTCCGTGATGCCATGTTTCGAAACCTTTCCGCTGACCAACAATCCACTCTTCTAGGGTTTTTCAACGACATCTGGCGCTCGGGCGACATTCCGGACGAATGGAGGGAAGCCATCGTGGTGCCGGTCCTGAAGAAGAGCCTACTCTTTACTGCTCTAGGG
>Contig1318_1_171_-
AATGCACTATTTTTTTTCCGGATATTCGACGGTACTGACCAACTTCACCCACCCTCCTATCCACTTTGCCCACCTGTCGTACACCATGCCACGCGCCACTGGAATTACATAAACAAATGTCCTGAAGCTAAAAACTGCAAAAGCAATGCACTATTTTTTTTCCGGATA
>Contig1319_1_170_-
ACCGAAGAGCTGCAGTCACCAATGTGCAGTCAGGACTTCCAGCAGGTAGGCTTTGAGGAAGATGGAGGACGAATGGCGAAGCTTTTGACCGAACTCGATGCTGCAAAAGAACCCGCTACGATAGTCGACGCACACAGGTCATATGAATTCGTCCACGGCGGAGACTTA
>Contig1320_1_170_+
ACAGATTTACGCCTCAGGCTACCACAACTCCTGCACAACTTTTGCGTAATCGTCAACCACACTCCGCTATGGACAGGGTTACACCCAAAACCTTCTGCTCCTTCTCCTGCTTTGGATCCCGTCAGAACCCAAGTGTTCCATAGACAGCAAGCAACTAAGCAACGC
>Contig1321_1_170_-
CTACTTGAACATGTGCGCCCGCGAGCTGCAGTTTTGACGATGTTGTACTGGGCTGAGGTCATGTGCACACTCCCGAAAAACTGCAAAAACGATGTGGTGACGTATCCCATCAATCAAGACACGAACAGTGCACTGTGCAGTTGGGCGAATGATAGCGTTGGTCGCTCC
>Contig1322_1_170_+
ACTGCTGTCCTGTTCCATGTTCTTCAACAATGTCCTCATGACGTCATTCTCGGTCTGGACTTTTTATCTGACCATTCAGCCATCATTGATTGCTCAGCCGGTGTTGTACAGCTCGACCTGCCTGATTTTGCCGACGCCCCCGACACAGTCCATAGCAAGCTTTCGTCT
>Contig1324_1_170_+
CAAAACTCTAAGAGCGCTTCCGCAGAGAAAAAAATATTTGTTCTGCCGGGACGAGCTTGCTTGCCAAAATACCTGCATAACAGACCTCCAAAAGTAATAAGGCATGTCATGGCTCGTATCAACACAGCCTTAGACTACGAGTCTGAAGATGTTGCTGTGTCTGCCGAA
>Contig1325_1_170_+
CGAAACCATTTCGCAAAGCAGTGCAGGACCAGAGGTAGTGTGCAAGCCCTGTGTGAAAGTGACTCCAGCTCTGAAGACATCTTGACGGTGCAAAGAAAGAAGAAAGATGGAATCTTTGTGACACTAGAGACAAGAGACAGCAAGGAACACATCAGAAACTCAATT
>Contig1327_24_170_-
GGTTCTGCAGGCGGCGCTCACAACTCAACCCAAGAGATTGTCCGTACTCCCCTGGCATGCTGCAACAACCATCCCTGTCTTTTAGCCCGCCATCTCGGGATTACACAGCCAGGAATGCTTCTCCGGTGTCTGACCGCAGCC
>Contig1328_1_161_+
ACAGTGACGTACAAGGAGATCATTCTAGAGGAATTTTGTTACGATGTCTCAGGCAATACTCTTGCGCTAGAGGGTTTGTCACATGCCCGCAAACTAGTCCTTGCTGCCCAGCTGTCCATAAAAAAACAAACGAGCATCATGGACTACTTCCCAAAA
>Contig1329_1_170_+
CCCTTCCCCCGCCCTTTCACTAGTGAAATTCTCGTTATTGTAGCTTATTCGCGGAATCTGGCACCAGTGCAGCGGCACAGTACAACTTCAAAAAACCGTTCCTGGTGCTGGCATGTCTTCCACTCGCCAAGAACGGGCTTGACAAGATGGAGCTTATTGTTTGTACAG
>Contig1330_1_170_-
AAGAAGCTTGCCGCAGAATTCGAAAAGGACTCATCAGCAGATCAGCGCTTCAAATTCTCCTCAAGTGCAACTTCGAAAACGCAAGGCGCTTCGATACACGGATGTCAAACTGCTCGCATATTCATCCATTATAAGACCCAAGCTCGAATACGCATCCATTGTCTGGGA
>Contig1332_1_170_-
GATGCACCACGATGTTCTATTTTGGGTTCCCGACGTCAGCGCTTTTATGAAGAAACTAGAAAACGTCTCAAATTAGTGTCAGGATCGACTGCTTTAACACTTTCTTTTTGCCGATTCAGATTAATTATGTTCTCAGAATGCATGCATGCAGCTCTCCGTATGTCG
>Contig1335_1_170_+
GACACGCCGGCACCGTTTATTGAGCTTACAGTCGCCCGGCGCAAATTTTTTGCACTTCTAGATACGGGAGCAAGCGCTTCAATCTTTGGCGACGAAATGTATGAGCATCTTTGTCGGAGTTCTATCCGGCTGAGAACGAGTAATGTGACTTTCCGGCTAGCTAGCGGC
>Contig1336_1_170_-
GTTGTTTCTGTTTTTGTGGCGTACTCATTATTAATTTATGAACACCGAAGATACACCGTAAAGACAGACACCGGAGGCATCTTCGTCAGAAATCGCATCCATCTTCGACCAAGAACCGCACAGAAGATCGATGCAGAGGCTTCGCCGGAGGACTACGACATAGCTGAA
>Contig1337_1_170_-
CCTTTACGTTTAGCTGCTGGAAACATATGCATAGCGGCCTCTTTTTGTTTTGATGGCAATGTTTCAAGTCTTCTTTTGCGAGAGTTTTTAGAAGCTAGAAGTGCTATTCATCACTCCATTGGCAGCAACTGCAGTGACCGGATCAGGTACTTGAGACGCGCAGTTCTC
>Contig1338_1_170_-
AAACTTCACGTGCCAGACTTTGATGGAGTTTTGTGCGCAACAACTACCGTGACCAAAAATCCATTTGTTCTCGTGCATGAGAAGCTGCTAGTGTTTACTGCAGACGACAGCAAAAGGGTCTTCGCTCGCTGCTATTTCCATGGCAAGGAGGTGAAGGAAGTCGAGATC
>Contig1339_1_170_+
AAGACACTCCAGTCCCAGAAGTTCTCATTCTCATGCTCAACGACTTCAACCAAAGAAAGTAGCCGCATCTACAGTTGCGAGCGTATGCATGTTGAACACGCGACTGCTTTACTCATCAAACACGATCGACAAACGCGCGCAATGACTACTCCAAGCGAGTTCTCT
>Contig1340_1_170_-
GGAACTTTAGTGAAGAAGCTGGTTAATTTCATCGTTGATCCTGGTCGCTTCCTGGCCGTTGAAGTTGAACCCTGGCTGGCACCTTCTTTCTCCATGGCTGCGTGCTGTTGTGCCAGAGGACCCCGACAAAAATTTGCTTGGTCTGACGGAGCGCTGAACGGCGGG
>Contig1341_1_170_-
CCACGTTTCTCGACCCAGTACCAAACTGCGCCACCGGAAGTTCATACTGCATCTTGCATCCCACCGCGACCTAATCCTTGGAGAACGCCGGACAATCGTCCAATCTGTTATTACTGTGGCTATCATGCGAACAATTTGTTGACCTATTCTTCTAAACTACTGCAT
>Contig1343_38_170_-
GTCAAAAAATGTAACTACCCTCTTACGGTAGAAGATCGTCTCGTGCGCGACCGTTTTGTCGTGGGTCTACTGGATTCCCGCCTGTCGGACCAGCTCTGCCGCGTCTCGAAGCTCACTCTTCAAGACGCG
>Contig1344_11_170_-
GTACTCTCCCCATTCCTTTTTAACCTGGCTATGCTACCTATTCCCACTACTCTTCAACAAATCCCAGAACTAAGCGTTTCCATCTATGCCGATGACATCTGCGTTTGGACGTCCGCTGTGACACGACTTCAGCTTCGTGCGCGGCTTCAGAAGGCA
>Contig1345_1_170_+
ATATTACTGGCGCCACGCAGTATCGTGAGAAATAACCGCACGCATGCAAGGTGGGTTGGGATGAACGCGCTTACCGAATTCCCTGCAAACGTTGAGCACTTCAGAAGATCACGTACTTCACCGGCGTCAGGTTTTCATGCAACTCCGCAAGTATGGACCACCTTC
>Contig1346_20_170_-
ATGGGTTATGTATGGGCTGAACGTATGATGAAACTGTTTGTGCACACCATTATCACATCTCCGTTAAGAAGTTTGTCACACTGTGCGCATCGAAGATGTGTTCAGACCCATTTTCTGACCACGGTCCAAACTGTTGCAGAACGTCTG
>Contig1347_1_170_-
ATGATACGGTGTTTAACCATCTGCGTGCGCCGCACTCTTGACGATGTAGAGAAGCATTCTGCAAATTCATTTATAAGGTCTTCCATAATTTTCTTCTCGGCTGGCAATAGATGTGGGCTGATCGTAACTGCTGTAAGTAACAGGAAGCCGTTTCACGAGACTATCGAC
>Contig1348_1_170_-
ACCTTCTTCGAAGATTCGTCTGTCCGAAGTAGTCACGTCATGTATGCTGCTGCCATTTGTGAAGAAGAGGTATGTGGCGTTAACGCTGACCCCGTGCTGTGTCCCAGAATGAAGCCTCATATCGCGATGCTCGAAGGAAAAGACGACTGGCGTTCGTTATATATA
[truncated: 3,978 more rows]
